# Supplementary material for: Comprehensive profiling of alternative splicing and immune landscapes in rectal cancer: implications for mRNA vaccine design and immune subtype stratification
Source: Front Oncol. 2026 Apr 13;16:1780631. doi: 10.3389/fonc.2026.1780631 (PMC13110952; doi:10.3389/fonc.2026.1780631)
Supplement: Supplementary file 5 [file Table1.xls]

## Sheet: Table S2（welch_t_test_results）
symbol	as_id	splice_type	tumor_mean	normal_mean	fc	p_value	p_adjust_fdr	significant	regulation
HES4	4	AD	0.920405960264901	0.85958	1.07076241916389	0.117504277944493	0.244128805684169	NO	NOT
HES4	5	ES	0.941522727272727	0.92732	1.0153158858568	0.4437998321012	0.604964460474188	NO	NOT
HES4	6	RI	0.458149019607843	0.35335	1.29658700893687	0.00961244119808083	0.0373760873758806	YES	UP
C1orf159	10	AT	0.026978313253012	0.02329	1.15836467380902	0.728571937026405	0.828590675332172	NO	NOT
C1orf159	11	AT	0.973021686746988	0.97671	0.996223737595589	0.728571937026409	0.828590675332172	NO	NOT
C1orf159	12	RI	0.783161842105263	0.614625	1.27421084743586	0.0766002491588192	0.179487614003348	NO	UP
C1orf159	13	AD	0.464087272727273	0.3698	1.25496828752643	0.225091464188807	0.38706198125607	NO	UP
C1orf159	14	ES	0.228219402985075	0.281411111111111	0.810982203524172	0.149887426150836	0.291020486870632	NO	NOT
C1orf159	15	ES	0.00437720588235294	0.00973	0.449866997158576	0.319802996402078	0.485635251258688	NO	DOWN
C1orf159	20	AA	0.0905487	0.13632	0.66423672241784	0.475104342293418	0.632869563649172	NO	DOWN
C1orf159	21	AA	0.0295908496732026	0.0529333333333333	0.55902108954413	0.22648250011283	0.38859170997922	NO	DOWN
C1orf159	22	ES	0.0282476510067114	0.0639375	0.441800993262349	0.287591409818331	0.459650595245996	NO	DOWN
C1orf159	23	ES	0.0106912162162162	0.00595	1.79684306154894	0.337586680384183	0.504270289539633	NO	UP
C1orf159	24	ES	0.015234693877551	0.0488777777777778	0.311689576944667	0.161033266181835	0.305655306935791	NO	DOWN
TNFRSF18	36	ES	0.994812	0.97419	1.02116886849588	0.211025069290842	0.36963530542129	NO	NOT
SDF4	38	AT	0.997844578313253	0.99788	0.99996450305974	0.962415627052373	0.977614471918706	NO	NOT
SDF4	39	AT	0.00215542168674699	0.00212	1.01670834280518	0.962415627052356	0.977614471918706	NO	NOT
SDF4	40	AA	0.0322524096385542	0.03041	1.06058565072523	0.449588585317102	0.610269709074439	NO	NOT
SDF4	41	AA	0.0120246987951807	0.00921	1.30561333281007	0.105351397250902	0.225626689430393	NO	UP
UBE2J2	47	ES	0.0326981481481481	0.02424	1.34893350446156	0.181123680862353	0.331295475972685	NO	UP
UBE2J2	48	ES	0.0538608695652174	0.03105	1.73464958342085	0.0250051807154435	0.077465496517893	NO	UP
UBE2J2	52	ES	0.0260975903614458	0.02982	0.875170702932454	0.443041698794056	0.604438378302896	NO	NOT
UBE2J2	53	ES	0.0116624242424242	0.00532	2.19218500797448	0.000738439154636167	0.00497683942563664	YES	UP
UBE2J2	54	ES	0.0119115151515152	0.01501	0.793571962126259	0.306082111708949	0.480541018277328	NO	DOWN
UBE2J2	55	AD	0.0433557575757576	0.03367	1.28766728766729	0.104094751504839	0.223669280882866	NO	UP
UBE2J2	65	ES	0.971320606060606	0.98208	0.989044279550145	0.058344155732467	0.146421797923645	NO	NOT
UBE2J2	66	AD	0.0443722222222222	0.0242	1.83356290174472	0.0480174010193491	0.126878832853073	NO	UP
ACAP3	74	ES	0.941470481927711	0.95774	0.983012594156776	0.210890903799572	0.369494536746917	NO	NOT
CPSF3L	80	AA	0.117800606060606	0.06026	1.95487232095264	3.05457132644639e-08	1.04301011459675e-06	YES	UP
CPSF3L	81	ES	0.91853537414966	0.95615	0.96066032960274	0.264844186003687	0.434422797078636	NO	NOT
CPSF3L	82	ES	0.992481212121212	0.998	0.994470152426064	0.00587132468707301	0.0255649302378377	YES	NOT
CPSF3L	83	AA	0.987059393939394	0.97596	1.01137279595413	0.0656100520476014	0.159999337300448	NO	NOT
CPSF3L	84	AA	0.972672727272727	0.98038	0.992138484335388	0.0319919359123028	0.0935261237553375	NO	NOT
CPSF3L	85	ES	0.998997368421053	1	0.998997368421053	0.0876272352590933	0.198661144340985	NO	NOT
CPSF3L	86	ES	0.999933734939759	1	0.999933734939759	0.110642443263712	0.233423369394184	NO	NOT
CPSF3L	88	ES	0.997423	1	0.997423	0.0952611386282473	0.21040482956494	NO	NOT
CPSF3L	94	ES	0.992166	0.9616	1.03178660565724	0.267004249359904	0.43667861164769	NO	NOT
CPSF3L	95	ES	0.99945843373494	0.99926	1.00019858068465	0.732674228961337	0.831695518567784	NO	NOT
CPSF3L	98	AA	0.0788381818181818	0.02424	3.2524	1.6922225338351e-10	1.1024131481938e-08	YES	UP
CPSF3L	124	ES	0.994707831325301	0.99827	0.996431658093803	0.0213767482399135	0.0687202322419875	NO	NOT
CPSF3L	132	ES	0.915316535433071	0.949633333333333	0.963863107269196	0.283433240486041	0.455018806893232	NO	NOT
CPSF3L	138	ES	0.0320236363636364	0.01671	1.91643544964909	0.0332873036305716	0.0963996904885008	NO	UP
CPSF3L	139	ES	0.0093	0.0112	0.830357142857143	0.687535209747359	0.79922159334763	NO	NOT
CPSF3L	140	ES	0.0217612121212121	0.08801	0.247258403831521	0.0135160473639131	0.0484524887598831	YES	DOWN
DVL1	141	AD	0.844929090909091	0.69166	1.22159600223967	0.000542034672860111	0.00387554220171583	YES	UP
MXRA8	142	AP	0.0434558441558442	0.02191	1.98337946854606	0.00464256249242143	0.0214006809120299	YES	UP
MXRA8	143	AP	0.956544155844156	0.97809	0.97797151166473	0.00464256249242144	0.0214006809120299	YES	NOT
MXRA8	144	AA	0.989292771084337	0.98835	1.00095388383097	0.730811596996861	0.830219781560078	NO	NOT
MXRA8	145	AA	0.020465	0.00515	3.97378640776699	0.000539681977274575	0.00386278911654921	YES	UP
MXRA8	146	ES	0.983665644171779	0.98776	0.995854908248744	0.516681781861992	0.668166439007005	NO	NOT
AURKAIP1	147	RI	0.311143975903614	0.26991	1.15276935239011	0.12602916885423	0.256786890387886	NO	NOT
AURKAIP1	148	RI	0.827590740740741	0.85935	0.963042695922198	0.322555314415076	0.488459819147909	NO	NOT
AURKAIP1	149	AD	0.938806024096386	0.95912	0.978820193611212	0.0388580270014557	0.108215573374061	NO	NOT
AURKAIP1	150	RI	0.0692867469879518	0.05059	1.36957396694904	0.00639786311584401	0.0274006147652822	YES	UP
AURKAIP1	151	AD	0.174727710843373	0.14811	1.17971582501771	0.000587767690626716	0.00413420067371103	YES	NOT
AURKAIP1	152	AD	0.014283734939759	0.00626	2.28174679548866	0.000102037948423709	0.00100123446298037	YES	UP
CCNL2	155	AT	0.720339759036145	0.66794	1.07844979943729	0.117717021802392	0.244443770999999	NO	NOT
CCNL2	157	AT	0.279659638554217	0.33206	0.842196104782921	0.117713316327782	0.244443770999999	NO	NOT
CCNL2	158	AA	0.964491780821918	0.9837	0.980473498853225	0.0747575546112949	0.176351554146647	NO	NOT
CCNL2	160	ES	0.57964	0.47277	1.22605072233856	0.27759243162497	0.448719565737158	NO	UP
CCNL2	161	ES	0.138665384615385	0.09696	1.43012979182534	0.216042185594166	0.376228210428506	NO	UP
CCNL2	163	AA	0.0104365384615385	0.00863	1.20933238256529	0.717710405588099	0.820692974734373	NO	UP
CCNL2	164	AD	0.0208135802469136	0.01011	2.05871219059482	0.054023426934956	0.138166613940121	NO	UP
MRPL20	165	AT	0.975822891566265	0.98025	0.995483694533298	0.187727461234056	0.339889012531202	NO	NOT
MRPL20	166	AT	0.0241765060240964	0.01975	1.22412688729602	0.187781938455529	0.339956623272835	NO	UP
VWA1	171	AA	0.981213253012048	0.99018	0.990944326296278	3.94274478973493e-05	0.000450423092926265	YES	NOT
ATAD3B	172	AT	0.012255421686747	0.01944	0.630422926272993	0.486787254958007	0.642606130470604	NO	DOWN
ATAD3B	173	AT	0.987744578313253	0.98056	1.00732701549447	0.486787254958005	0.642606130470604	NO	NOT
ATAD3A	174	AP	0.903634146341463	0.88613	1.01975347448057	0.446315956227227	0.607442853087993	NO	NOT
ATAD3A	175	AP	0.0963658536585366	0.11387	0.846279561416849	0.446315956227229	0.607442853087993	NO	NOT
ATAD3A	176	AA	0.233201212121212	0.16976	1.37371119298546	0.110921828280777	0.23381392777212	NO	UP
SSU72	179	AT	0.076628313253012	0.10636	0.720461764319406	0.00464778204544335	0.0214131085115234	YES	DOWN
SSU72	180	AT	0.923371686746988	0.89364	1.03327031774203	0.00464778204544332	0.0214131085115234	YES	NOT
MIB2	181	AP	0.287054777070064	0.24019	1.19511543807013	0.0619791548482361	0.153295756913724	NO	NOT
MIB2	182	AP	0.0547477707006369	0.042	1.30351835001517	0.341576800993844	0.508172972847027	NO	UP
MIB2	183	AP	0.544576433121019	0.65529	0.831046457478397	1.37971891998385e-05	0.000188522704763171	YES	NOT
MIB2	184	AP	0.11362101910828	0.0625	1.81793630573248	0.000781498878772265	0.00520401283978997	YES	UP
MIB2	188	RI	0.999669230769231	1	0.999669230769231	0.318869088702744	0.485029551059093	NO	NOT
MIB2	189	ES	0.989420481927711	0.99178	0.997620925938929	0.691488852452736	0.802181966753365	NO	NOT
MIB2	191	RI	0.0633940789473684	0.04675	1.35602307908809	0.197118054227315	0.352663743531142	NO	UP
MIB2	192	ES	0.964287037037037	0.98606	0.977919231118833	0.00324403815094758	0.0161280062811355	YES	NOT
MIB2	193	AA	0.946693197278912	0.94827	0.998337179578508	0.930297084006713	0.957898653892905	NO	NOT
MIB2	194	ES	0.969327777777778	0.99257	0.976583795377432	1.61783173416738e-05	0.000215421054881817	YES	NOT
MIB2	196	ES	0.944068902439024	0.97628	0.967006291677617	0.00371853266542292	0.017995832862323	YES	NOT
MIB2	197	AD	0.946047058823529	0.87245	1.08435676408222	0.0132806296132329	0.0478579054693161	YES	NOT
MIB2	198	AD	0.847222222222222	0.81808	1.03562270465263	0.413547336536195	0.577574279868941	NO	NOT
MMP23B	202	RI	0.265762015503876	0.08102	3.28020261051439	1.9879078873475e-14	3.02563146208348e-12	YES	UP
CDK11B	204	AP	0.971802614379085	0.94049	1.03329393654274	0.000327197142421907	0.00257367281829477	YES	NOT
CDK11B	205	AP	0.0281960784313725	0.05951	0.473804040184382	0.000327084318397792	0.00257367281829477	YES	DOWN
SLC35E2B	207	ES	0.502640740740741	0.44312	1.13432194606594	0.130807653621905	0.263846352384922	NO	NOT
CDK11A	211	AT	0	0	NA	NA	NA	NA	NA
CDK11A	212	AT	NA	NA	NA	NA	NA	NA	NA
CDK11A	213	AD	0.878801212121212	0.92172	0.953436197675229	0.00385755035365204	0.0185006523319632	YES	NOT
CDK11A	214	AD	0.353181879194631	0.2769	1.27548529864439	0.0410502136206557	0.112997201388381	NO	UP
CDK11A	216	ES	0.959984242424242	0.98338	0.976208833232568	2.96108656554547e-07	7.20446158574758e-06	YES	NOT
CDK11A	217	AA	0.0175684848484848	0.01098	1.60004415742121	0.0500773803472168	0.130824843470204	NO	UP
CDK11A	218	AD	0.612113768115942	0.69601	0.879461168827951	0.00303742398000852	0.0153070834900474	YES	NOT
CDK11A	221	ES	0.261492857142857	0.22768	1.1485104407188	0.313562441834435	0.485029551059093	NO	NOT
SLC35E2	222	AT	0.498746451612903	0.5532	0.90156625381942	0.259685371114536	0.428535712964939	NO	NOT
SLC35E2	223	AT	0.501254193548387	0.4468	1.12187599272244	0.259680044453134	0.428535712964939	NO	NOT
NADK	225	AP	0.647042682926829	0.5677	1.13976163982179	0.0256080757999949	0.078914445317562	NO	NOT
NADK	226	AP	0.141708536585366	0.17369	0.815870439204133	0.132435635597146	0.266117927168476	NO	NOT
NADK	227	AP	0.0580317073170732	0.03433	1.69040801972249	0.043455721566608	0.11778714627793	NO	UP
NADK	228	AP	0.153213414634146	0.22426	0.683195463453787	0.0225688937824457	0.0715363115306302	NO	DOWN
NADK	229	ES	0.0421957575757576	0.0176	2.39748622589532	1.3023655841387e-05	0.000179762465600861	YES	UP
NADK	230	ES	0.00932515337423313	0.00221	4.21952641368015	0.000332105257214405	0.00260563673950858	YES	UP
GNB1	231	ES	0.904865217391304	0.93102	0.971907389090787	0.000158079850126702	0.00142280249089111	YES	NOT
TMEM52	232	AP	0.895916556291391	0.932137	0.961142059289955	0.277174203022217	0.448201401727272	NO	NOT
TMEM52	233	AP	0.104083443708609	0.0678625	1.5337401909539	0.277174203022217	0.448201401727272	NO	UP
PRKCZ	235	AP	0.0158475	0.00569	2.78514938488576	0.155487731008335	0.298884809319471	NO	UP
PRKCZ	236	AP	0.0044575	0.00591	0.754230118443316	0.693424072691029	0.803543162871946	NO	DOWN
PRKCZ	237	AP	0.00537187	0	Inf	1.24903388312455e-05	0.00017317589471867	YES	UP
PRKCZ	238	AP	0.0481862	0.05533	0.870888306524489	0.55328891284152	0.697877252620091	NO	NOT
PRKCZ	239	AP	0.0448013	0.10113	0.443006526253337	0.0354776315811539	0.101010510317586	NO	DOWN
PRKCZ	240	AP	0.881336	0.83194	1.05937402336707	0.0297047402687656	0.088478156161665	NO	NOT
PRKCZ	243	ES	0.0227743902439024	0.01674	1.36047731445056	0.106574716355402	0.2272428978401	NO	UP
C1orf86	244	AP	0.111086075949367	0.11062	1.00421330635841	0.982015750334836	0.989713946673244	NO	NOT
C1orf86	245	AP	0.888913924050633	0.88938	0.999475954092326	0.982015750334841	0.989713946673244	NO	NOT
C1orf86	246	AT	0.601972289156626	0.57968	1.0384561985175	0.199102303273477	0.35507205104062	NO	NOT
C1orf86	247	AT	0.398027108433735	0.42032	0.946962096578166	0.199091616252528	0.355071648742948	NO	NOT
C1orf86	250	ES	0.267215662650602	0.30501	0.876088202519925	0.00433796587776367	0.0202942660037459	YES	NOT
C1orf86	251	ES	0.96808313253012	0.97568	0.992213771451829	0.215380906414945	0.375461907787861	NO	NOT
RER1	256	AP	0.906218072289157	0.95186	0.952049747115286	0.00467071703606756	0.0214896037577836	YES	NOT
RER1	257	AP	0.0937819277108434	0.04814	1.94810817845541	0.00467071703606757	0.0214896037577836	YES	UP
RER1	260	AA	0.0344379518072289	0.02162	1.59287473668959	7.19647509633353e-07	1.55181423916554e-05	YES	UP
RER1	261	ES	0.993198795180723	0.99462	0.998571107740366	0.207011289988456	0.364920026669689	NO	NOT
PEX10	265	AA	0.999538181818182	1	0.999538181818182	0.17622480638116	0.324714774885068	NO	NOT
PEX10	266	AA	0.123857575757576	0.05162	2.39941061134397	0.000752767317715483	0.0050553374615317	YES	UP
PEX10	268	AD	0.93274156626506	0.95806	0.973573227423189	0.0526607624224967	0.135724248168325	NO	NOT
PEX10	269	ES	0.179963492063492	0.0427555555555556	4.20912533412533	9.63432587582172e-06	0.000138852931868902	YES	UP
PLCH2	272	AT	0.797523684210526	0.83319	0.957193058258652	0.310184503142674	0.484652351698937	NO	NOT
PLCH2	273	AT	0.202475657894737	0.16681	1.21381007070761	0.310192997809653	0.484652351698937	NO	UP
PANK4	282	ES	0.996745283018868	0.99889	0.997852899737577	0.145193351222153	0.284217418970188	NO	NOT
PANK4	283	RI	0.0194183673469388	0.00975	1.99162742019885	0.0020104442003793	0.0111315638833725	YES	UP
TNFRSF14	285	AP	0.0100433734939759	0.00658	1.52634855531549	0.180687887222383	0.330765739723591	NO	UP
TNFRSF14	286	AP	0.989956626506024	0.99342	0.996513686563613	0.180687887222389	0.330765739723591	NO	NOT
TNFRSF14	289	AA	0.187946385542169	0.08556	2.19666182260599	2.63344815675911e-10	1.67381767581575e-08	YES	UP
FAM213B	290	AA	0.57644156626506	0.61648	0.935053150572703	0.120918024147831	0.249275914577353	NO	NOT
FAM213B	291	ES	0.998947272727273	0.9987	1.00024759460025	0.804122913107658	0.879221747728258	NO	NOT
FAM213B	292	ES	0.998738554216867	0.99847	1.00026896573444	0.824709159110376	0.892641545040031	NO	NOT
FAM213B	293	AA	0.0447415662650602	0.04278	1.04585241386303	0.758411068192638	0.848184120108665	NO	NOT
ARHGEF16	307	AP	0.575281761006289	0.745844444444444	0.771316010049251	0.0296462614536392	0.0883504925803817	NO	DOWN
ARHGEF16	308	AP	0.23357106918239	0.144511111111111	1.61628450149278	0.04060166519828	0.111982710221968	NO	UP
ARHGEF16	309	AP	0.11210251572327	0.0326444444444444	3.43404575054266	0.000313783345681664	0.00249125626567985	YES	UP
ARHGEF16	310	AP	0.0790459119496855	0.0770111111111111	1.02642217219329	0.946142673677424	0.967434731797477	NO	NOT
MEGF6	313	ES	0.999855639097744	1	0.999855639097744	0.319140143234797	0.485029551059093	NO	NOT
MEGF6	314	ES	0.997938888888889	1	0.997938888888889	0.00268965358086455	0.0139525753056898	YES	NOT
MEGF6	317	ES	0.956751145038168	0.94935	1.00779601310177	0.810394624724592	0.88311834449937	NO	NOT
TPRG1L	319	ES	0.998110843373494	0.99825	0.999860599422483	0.879226474355205	0.92624699751971	NO	NOT
WRAP73	320	RI	0.357140963855422	0.27751	1.28694808783619	0.00453877563938893	0.0210307964473037	YES	UP
CEP104	339	AT	0.989676506024096	0.99887	0.990796105623451	5.12994907830451e-06	8.18407746533162e-05	YES	NOT
CEP104	340	AT	0.0103234939759036	0.00113	9.13583537690585	5.12994907830477e-06	8.18407746533162e-05	YES	UP
KCNAB2	360	AP	0.0793134920634921	0.2012	0.394202246836442	0.00262546045960509	0.0137177884020099	YES	DOWN
KCNAB2	361	AP	0.890988888888889	0.74751	1.19194243406629	0.0199291286101672	0.0652154410101895	NO	NOT
KCNAB2	362	AP	0.0106285714285714	0.00367	2.89606850914753	0.117429717543296	0.244074543349113	NO	UP
KCNAB2	363	AP	0.00545793650793651	0.00116	4.70511767925561	0.0303450683516237	0.0898492510618914	NO	UP
KCNAB2	364	AP	0.0136063492063492	0.04647	0.29279856265008	0.226249643889321	0.388384541940493	NO	DOWN
KCNAB2	367	RI	0.102935810810811	0.07354	1.39972546655984	0.0385959472989766	0.107640513333982	NO	UP
KCNAB2	368	ES	0.00646384615384615	0.0186444444444444	0.3466901989548	0.0934338099061035	0.207487368622289	NO	DOWN
KCNAB2	372	ES	0.999037951807229	1	0.999037951807229	0.0100473865874733	0.0386379275057139	YES	NOT
RPL22	377	AP	0	0	NA	NA	NA	NA	NA
RPL22	378	AP	0.00346867469879518	0.0018	1.92704149933066	0.000323321747727947	0.00255206126503174	YES	UP
RPL22	379	AP	0.996531325301205	0.9982	0.998328316270492	0.000323321747728013	0.00255206126503174	YES	NOT
RPL22	380	AT	0.000121686746987952	0	Inf	2.1929683176893e-07	5.58795327858053e-06	YES	UP
RPL22	381	AT	0.999878313253012	1	0.999878313253012	2.1929683176749e-07	5.58795327858053e-06	YES	NOT
ICMT	385	ES	0.75659527027027	0.73973	1.02279922440657	0.428955344700065	0.591211457584053	NO	NOT
ICMT	386	ES	0.926888484848485	0.93695	0.989261417203143	0.0987640212529231	0.2159890235403	NO	NOT
ICMT	387	ES	0.191838036809816	0.18168	1.05591169534245	0.441292304898298	0.602804563955687	NO	NOT
ACOT7	388	AP	0.466275301204819	0.55058	0.846880201251079	0.155912203940855	0.299480255458775	NO	NOT
ACOT7	389	AP	0.429243373493976	0.23009	1.86554554084913	2.46249867290291e-06	4.43158364034982e-05	YES	UP
ACOT7	390	AP	0.0371307228915663	0.06032	0.615562382154613	0.0289827791413626	0.0868306564424916	NO	DOWN
ACOT7	391	AP	0.067355421686747	0.159	0.423619004319163	0.0624115700301503	0.154125129451452	NO	DOWN
ACOT7	392	AT	0.0135271084337349	0.01577	0.857774789710523	0.269741214768421	0.439714066108975	NO	NOT
ACOT7	393	AT	0.986472289156627	0.98423	1.00227821663293	0.269864192793438	0.439872283897714	NO	NOT
ACOT7	395	ES	0.00281987951807229	0.00083	3.39744520249673	0.0018998322498748	0.010637117517816	YES	UP
ACOT7	396	ES	0.00139277108433735	0	Inf	2.26757439481962e-08	8.10506177464175e-07	YES	UP
ACOT7	397	ES	NA	NA	NA	NA	NA	NA	NA
HES2	400	AT	0.642022891566265	0.72726	0.882796924849799	0.000213881299052047	0.00181768851775589	YES	NOT
HES2	401	AT	0.357976506024096	0.27274	1.31251927118903	0.000213896112074394	0.00181768851775589	YES	UP
ESPN	405	AP	0.527615942028986	0.450666666666667	1.17074543349627	0.264623984712324	0.434166665954473	NO	NOT
ESPN	406	AP	0.472384057971015	0.549333333333333	0.859922435626847	0.26462407762294	0.434166665954473	NO	NOT
TNFRSF25	409	RI	0.997497385620915	0.98286	1.01489264556591	0.416141914483854	0.580004628757248	NO	NOT
TNFRSF25	410	RI	0.701604	0.32298	2.17228233946374	6.77102208266504e-06	0.000103380683989084	YES	UP
TNFRSF25	412	ES	0.98699748427673	0.951	1.03785224424472	0.229647239798043	0.392450378429352	NO	NOT
TNFRSF25	414	ES	0.975948412698413	0.97932	0.996557215923715	0.753330280468771	0.845360809673694	NO	NOT
TNFRSF25	416	ES	0.987226623376623	1	0.987226623376623	6.77925297278657e-05	0.000718148018568505	YES	NOT
TNFRSF25	424	AA	0.372746153846154	0.08038	4.6372997492679	3.58365774490708e-09	1.61745914255174e-07	YES	UP
TNFRSF25	426	AA	0.888906622516556	0.86537	1.02719833425767	0.518299174409005	0.66949277967027	NO	NOT
TNFRSF25	432	ES	0.998123270440252	1	0.998123270440252	0.0663449475740285	0.161270061276953	NO	NOT
TNFRSF25	436	ES	0.997698550724638	1	0.997698550724638	0.107059155533009	0.228017996859052	NO	NOT
TNFRSF25	443	ES	0.994	0.98923	1.0048219322099	0.673326172072587	0.789026502082436	NO	NOT
TNFRSF25	451	ES	0.985920134228188	0.99141	0.994462567684599	0.591202789248082	0.727305120476633	NO	NOT
TNFRSF25	461	ES	0.994714024390244	0.9948	0.999913574980141	0.983888510615624	0.9907482329201	NO	NOT
PLEKHG5	472	RI	0.993085454545454	0.99344	0.999643113369156	0.940696477454346	0.963887037985838	NO	NOT
PLEKHG5	473	AA	0.993028915662651	0.9929	1.00012983750896	0.980321762092913	0.988508266926646	NO	NOT
KLHL21	477	AP	0.00141280487804878	0.00101	1.39881671093939	0.739199877435719	0.836445508919678	NO	UP
KLHL21	478	AP	0.998587195121951	0.99898	0.999606794051884	0.747205752615809	0.841625499364824	NO	NOT
KLHL21	481	RI	0.925944444444444	0.87055	1.06363154838257	0.17814516990532	0.327137595601101	NO	NOT
KLHL21	482	RI	0.290864024390244	0.25766	1.12886759446652	0.417242788006803	0.581061770381541	NO	NOT
THAP3	486	AT	0.411563855421687	0.37256	1.10469147364636	0.0549845872590383	0.140139061061728	NO	NOT
THAP3	487	AT	0.588436144578313	0.62744	0.937836517560744	0.0549845872590387	0.140139061061728	NO	NOT
THAP3	488	AA	0.0127070921985816	0.00702	1.81012709381504	0.201220262779107	0.357803865325047	NO	UP
THAP3	489	AA	0.876913768115942	0.87558	1.00152329669013	0.954675040797926	0.972625704037061	NO	NOT
DNAJC11	491	AP	0.00026890243902439	0	Inf	0.0919557742684727	0.205200117280387	NO	UP
DNAJC11	492	AP	0.999731097560976	1	0.999731097560976	0.0919557742684095	0.205200117280387	NO	NOT
DNAJC11	495	ES	0.986849397590361	0.98079	1.00617807847792	0.0739277420755458	0.174819305635484	NO	NOT
DNAJC11	496	ES	0.992405421686747	0.99252	0.999884558181948	0.943612486335774	0.965749522019194	NO	NOT
DNAJC11	498	ES	0.997146666666667	0.99659	1.00055857139512	0.795453579628901	0.873584589862914	NO	NOT
CAMTA1	501	AT	0.0348638554216867	0.01489	2.34142749641953	4.90475631463882e-06	7.89716954815731e-05	YES	UP
CAMTA1	502	AT	0.81284156626506	0.82654	0.983426774584485	0.148904582060347	0.289677601744076	NO	NOT
CAMTA1	503	AT	0.152295180722892	0.15856	0.960489283065663	0.434649824488347	0.5968785277941	NO	NOT
CAMTA1	506	ME	0.00796746987951807	0.01092	0.729621783838651	0.0283602822472217	0.085319654294713	NO	DOWN
CAMTA1	507	ES	0.869162025316456	0.8525	1.01954489773191	0.0283537401546751	0.0853117294904197	NO	NOT
CAMTA1	508	ES	0.0521240875912409	0.06132	0.850034044214626	0.292625682659179	0.465635644403901	NO	NOT
VAMP3	509	AP	0.805621084337349	0.893	0.902151270254591	2.90009236236664e-08	9.98296499706771e-07	YES	NOT
VAMP3	510	AP	0.194378915662651	0.107	1.81662538002477	2.90009236236669e-08	9.98296499706771e-07	YES	UP
PER3	513	AT	0.010714465408805	0.00209	5.12653847311246	0.0146990505237859	0.0515712708112283	NO	UP
PER3	514	AT	0.989285534591195	0.99791	0.991357471707063	0.0146990505237861	0.0515712708112283	NO	NOT
UTS2	520	AT	0.243744615384615	0.38192	0.63820856562792	0.000108053188547116	0.00104753878105617	YES	DOWN
UTS2	521	AT	0.756255384615385	0.61808	1.22355582548438	0.000108053188547115	0.00104753878105617	YES	UP
PARK7	523	AP	0.996336363636364	0.99749	0.998843460722778	0.164676755381028	0.309918402857173	NO	NOT
PARK7	524	AP	0.0036630303030303	0.00251	1.45937462272124	0.164882090271871	0.310162557552379	NO	UP
PARK7	526	ES	0.998061445783132	0.99774	1.00032217389614	0.429876428578763	0.592161262963899	NO	NOT
PARK7	528	AD	0.474495151515152	0.54174	0.875872469293668	0.058861852463353	0.147310878517819	NO	NOT
ERRFI1	531	AT	0.991529518072289	0.99557	0.99594153909046	0.00445053745432731	0.0207095820862796	YES	NOT
ERRFI1	532	AT	0.0084710843373494	0.00443	1.91220865402921	0.00444540185337266	0.0206970348841319	YES	UP
ERRFI1	533	RI	0.26919012345679	0.15159	1.77577758068995	8.12478442835192e-08	2.42963267209421e-06	YES	UP
ERRFI1	535	AA	0.937758783783784	0.87671	1.06963395396857	0.178835131008755	0.328170587238762	NO	NOT
ERRFI1	537	ES	0.983032894736842	0.98199	1.00106202174853	0.900325178819831	0.939434852875181	NO	NOT
ERRFI1	538	AA	0.133672857142857	0.07911	1.68970872383842	0.00470526093725186	0.0215987640615723	YES	UP
RERE	545	ES	0.999820481927711	1	0.999820481927711	0.242912794238691	0.409044609508603	NO	NOT
GPR157	558	ES	0.707372327044025	0.68786	1.02836671276717	0.652679984670643	0.774891960252773	NO	NOT
TMEM201	564	AT	0.70724156626506	0.64134	1.10275605180569	0.00354945019655787	0.0172962315966713	YES	NOT
TMEM201	565	AT	0.29275843373494	0.35866	0.816256158297384	0.00354945019655784	0.0172962315966713	YES	NOT
TMEM201	566	ES	0.97280612244898	0.97753	0.995167537005493	0.767184932762736	0.854298681197507	NO	NOT
CLSTN1	575	ES	0.104761445783133	0.17943	0.583856912350959	0.0834172018214459	0.191690131822728	NO	DOWN
CLSTN1	576	ES	0.0919745341614907	0.17849	0.515292364622616	0.0688591483485429	0.165637728851729	NO	DOWN
CTNNBIP1	577	AP	0.809222388059701	0.91333	0.886013147558606	0.0260570652750437	0.0800219736247068	NO	NOT
CTNNBIP1	578	AP	0.0470485074626866	0.02242	2.09850613125275	0.0541857372799514	0.138452543775851	NO	UP
CTNNBIP1	579	AP	0.0743917910447761	0.06425	1.15784888785644	0.800376383340873	0.876987823701336	NO	NOT
CTNNBIP1	580	AP	0.0693388059701493	0	Inf	2.12733788595885e-11	1.69891706323128e-09	YES	UP
CTNNBIP1	583	RI	0.967668309859155	0.96903	0.998594790521609	0.880859088750642	0.927369441477496	NO	NOT
CTNNBIP1	584	ES	0.19355503875969	0.19717	0.981665764364203	0.893754239056799	0.935365733751584	NO	NOT
LZIC	586	AP	0.278600729927007	0.43478	0.640785523545258	0.000437366726652282	0.00326680226819077	YES	DOWN
LZIC	587	AP	0.721399270072993	0.56522	1.27631589482501	0.000437366726652282	0.00326680226819077	YES	UP
LZIC	588	AD	0.998498101265823	0.99943	0.999067569780598	0.217295876904546	0.377636423861607	NO	NOT
NMNAT1	589	AT	0.24765	0.23871	1.03745130074149	0.533839287913424	0.682295498985898	NO	NOT
NMNAT1	590	AT	0.75235	0.76129	0.988256774685074	0.533839287913421	0.682295498985898	NO	NOT
NMNAT1	591	RI	0.805206382978723	0.80601	0.999002968919397	0.953080259958615	0.971718146688355	NO	NOT
UBE4B	593	AT	0.0252204819277108	0.02449	1.0298277634835	0.84110204758462	0.903355629297816	NO	NOT
UBE4B	594	AT	0.974779518072289	0.97551	0.999251179457196	0.841102047584617	0.903355629297816	NO	NOT
UBE4B	595	AD	0.000221739130434783	0	Inf	0.055767721273298	0.141592775863032	NO	UP
UBE4B	596	ES	0.0738460992907801	0.11913	0.619878278273988	0.0509394151897194	0.132444820817701	NO	DOWN
KIF1B	601	AT	0.15746265060241	0.25612	0.614800291279125	0.0252061597073901	0.0779278972008627	NO	DOWN
KIF1B	602	AT	0.84253734939759	0.74388	1.13262535543043	0.0252061597073901	0.0779278972008627	NO	NOT
KIF1B	604	AA	0.999536746987952	0.99597	1.00358117913989	0.400020807142615	0.564395835351992	NO	NOT
PGD	610	ES	0.988231325301205	0.98539	1.00288345254286	0.428637159775146	0.590988903600285	NO	NOT
PGD	611	AA	0.0051230303030303	0.00492	1.04126632175413	0.922023146141916	0.952858965251841	NO	NOT
PGD	612	AD	0.000441463414634146	0.00034	1.29842180774749	0.739467458198431	0.83657873371331	NO	UP
APITD1	613	AT	0.0848451219512195	0.05867	1.44614150249224	0.000796977254399609	0.00528324316241748	YES	UP
APITD1	614	AT	0.91515487804878	0.94133	0.97219346886722	0.000796977254399619	0.00528324316241748	YES	NOT
DFFA	616	AT	0.298348795180723	0.30712	0.971440463599645	0.698881374779547	0.807235162267277	NO	NOT
DFFA	617	AT	0.701650602409639	0.69288	1.0126581838264	0.69890140179683	0.807235162267277	NO	NOT
DFFA	618	AD	0.0130608974358974	0.00565555555555556	2.30939247393078	0.24780249487516	0.41503402312153	NO	UP
DFFA	619	ES	0.985643373493976	0.98463	1.00102919217775	0.890488207536592	0.932927748001341	NO	NOT
PEX14	620	ES	0.995989696969697	0.99746	0.998525952890038	0.621591393231879	0.751493676629023	NO	NOT
CASZ1	621	AT	0.463430120481928	0.45409	1.02056887507306	0.575545782390613	0.7156317324292	NO	NOT
CASZ1	622	AT	0.536569879518072	0.54591	0.982890732021894	0.575545782390616	0.7156317324292	NO	NOT
TARDBP	629	RI	0.995486144578313	0.99549	0.999996127111587	0.997918063432564	0.998830344764514	NO	NOT
TARDBP	630	RI	0.9976	0.99727	1.00033090336619	0.779057731575494	0.862741261481384	NO	NOT
TARDBP	631	RI	0.998489759036145	0.99566	1.0028420937229	0.394972192535545	0.55955202886243	NO	NOT
TARDBP	634	ES	0.995184242424242	0.99722	0.997958567241173	0.157668010303355	0.30211765018383	NO	NOT
TARDBP	635	ES	0.0885919254658385	0.08692	1.01923522165024	0.893843002625176	0.935365733751584	NO	NOT
MASP2	636	AT	0.991771631205674	1	0.991771631205674	0.00943895564874956	0.0368196292005757	YES	NOT
MASP2	637	AT	0.00822836879432624	0	Inf	0.00943895564874923	0.0368196292005757	YES	UP
SRM	640	AA	0.066921686746988	0.0798	0.83861762840837	0.176611829486336	0.325251335029611	NO	NOT
EXOSC10	643	ES	0.994690303030303	0.99574	0.998945812190233	0.532654151785023	0.681335643162848	NO	NOT
EXOSC10	644	RI	0.11864156626506	0.06453	1.83854898907578	1.3296839447825e-06	2.62541028329626e-05	YES	UP
EXOSC10	645	RI	0.0787878787878788	0.05258	1.49843816637274	0.0466174035319485	0.124258210008338	NO	UP
EXOSC10	647	ES	0.239476100628931	0.32006	0.748222522742395	0.00179178268468145	0.0101544324763355	YES	DOWN
UBIAD1	650	AT	0.0395066265060241	0.05075	0.778455694699982	0.0935157575580453	0.20762859470646	NO	DOWN
UBIAD1	651	AT	0.960493373493976	0.94925	1.01184448089963	0.0935157575580466	0.20762859470646	NO	NOT
FBXO44	657	ES	0.591434868421053	0.63903	0.925519722737669	0.160971795764236	0.305652795526374	NO	NOT
FBXO44	660	ES	0.245758139534884	0.153866666666667	1.59721494498408	0.0342174892180201	0.0983133667610955	NO	UP
MAD2L2	664	AD	0.0433018072289157	0.06617	0.654402406361125	0.268314442912108	0.438145802592248	NO	DOWN
MAD2L2	665	ES	0.795378787878788	0.92758	0.857477293472032	0.0604038331017826	0.150217357803898	NO	NOT
AGTRAP	666	AD	0.821129518072289	0.84877	0.967434662007716	0.0567520232279353	0.143554957548022	NO	NOT
AGTRAP	667	ES	0.986225	1	0.986225	0.014435977393809	0.0509167108722096	NO	NOT
AGTRAP	668	ES	0.991711111111111	1	0.991711111111111	0.0267481104356911	0.0815538642021012	NO	NOT
AGTRAP	669	ES	0.998600606060606	1	0.998600606060606	0.110120949442176	0.232568921972304	NO	NOT
AGTRAP	671	ES	0.0674739393939394	0.0913	0.739035480766039	0.070082842980059	0.167902998064952	NO	DOWN
AGTRAP	672	ES	0.0983187878787879	0.21044	0.467205796800931	0.00147002442789724	0.00865615876253649	YES	DOWN
AGTRAP	679	ES	0.994507272727273	0.99598	0.998521328467713	0.517178044925818	0.668480993081762	NO	NOT
AGTRAP	680	ES	0.00443272727272727	0.00968	0.457926371149512	0.190828897511471	0.344187671933087	NO	DOWN
CLCN6	686	AT	0.772280722891566	0.75396	1.02429933005937	0.395307405068341	0.559840133331576	NO	NOT
CLCN6	687	AT	0.0188475903614458	0.00834	2.25990292103666	0.000302475733645719	0.00241788244834417	YES	UP
CLCN6	688	AT	0.208868674698795	0.2377	0.87870708750019	0.203099833046534	0.360033619074979	NO	NOT
KIAA2013	693	AT	0.0293259036144578	0.02546	1.15184224722929	0.216315134005425	0.376587605830843	NO	NOT
KIAA2013	694	AT	0.970674698795181	0.97454	0.99603371723601	0.216386068484169	0.376691775679395	NO	NOT
PLOD1	695	ES	0.03373	0.03335	1.01139430284858	0.941281762622653	0.964265492731361	NO	NOT
MFN2	696	ES	0.947314024390244	0.95928	0.987526086638149	0.103723613432824	0.223083655251473	NO	NOT
MIIP	697	ES	0.998626506024096	1	0.998626506024096	5.39444793299413e-06	8.50511965606271e-05	YES	NOT
TNFRSF1B	702	AT	0	0	NA	NA	NA	NA	NA
TNFRSF1B	703	AT	NA	NA	NA	NA	NA	NA	NA
PDPN	710	AP	0.988496341463415	0.97426	1.01461246634719	0.227291074498927	0.38964020200859	NO	NOT
PDPN	711	AP	0.00695670731707317	0.00355	1.95963586396427	0.429180640880143	0.591473937474132	NO	UP
PDPN	712	AP	0.00454756097560976	0.0222	0.20484508899143	0.111460086706403	0.234710683887704	NO	DOWN
PDPN	713	AD	0.590558064516129	0.51554	1.14551356735875	0.147893323632567	0.288303216208889	NO	NOT
PDPN	714	ES	0.999099390243902	0.99373	1.0054032687389	0.271680576046205	0.441960452038827	NO	NOT
PDPN	717	AD	0.0140977777777778	0.00475714285714286	2.9634968301635	0.294889169681071	0.468293328411792	NO	UP
PRDM2	721	AT	0.754938554216868	0.72675	1.03878714030529	0.103352953646339	0.222599455375827	NO	NOT
PRDM2	722	AT	0.24506265060241	0.27325	0.896844101015223	0.103366239658361	0.222599455375827	NO	NOT
PRDM2	723	ES	0.798287903225806	0.811488888888889	0.983732388891784	0.787684463864712	0.868015999263901	NO	NOT
PRDM2	725	ES	0.725867741935484	0.850744444444444	0.853214789324298	0.0206548815393306	0.0669897118324338	NO	NOT
KAZN	733	AT	0.730284337349398	0.79951	0.913414888305834	0.0106451255755062	0.0402838897489416	YES	NOT
KAZN	734	AT	0.269715662650602	0.20049	1.34528237144298	0.0106451255755062	0.0402838897489416	YES	UP
TMEM51	736	AP	0.481720858895706	0.47992	1.00375241476851	0.966977391136671	0.980131953493088	NO	NOT
TMEM51	737	AP	0.518279141104295	0.52008	0.996537342532484	0.966977391136672	0.980131953493088	NO	NOT
TMEM51	738	AA	0.965993902439024	0.95992	1.00632750899973	0.58956358840529	0.726045537387619	NO	NOT
TMEM51	739	ES	0.658705737704918	0.6876	0.957978094393424	0.333255685520065	0.499935081645814	NO	NOT
CASP9	758	AP	0.963419	0.98235	0.980728609965898	0.157925962404035	0.302466873164986	NO	NOT
CASP9	759	AP	0.0365813	0.01765	2.07259206798867	0.157925962404037	0.302466873164986	NO	UP
CASP9	760	RI	0.0146708333333333	0.0064	2.29231770833333	0.00690412958033688	0.0290231684525903	YES	UP
CASP9	761	ES	0.934233333333333	0.95942	0.973748028322667	0.0327649059986687	0.0952362485656259	NO	NOT
CASP9	762	AD	0.999640372670807	1	0.999640372670807	0.115269095139588	0.24084015877314	NO	NOT
DNAJC16	763	AT	0.217779518072289	0.12711	1.71331538094791	7.75259285232103e-05	0.000801525042741104	YES	UP
DNAJC16	764	AT	0.0390030120481928	0.03291	1.18514166053457	0.0207090982558737	0.067133476972551	NO	NOT
DNAJC16	765	AT	0.743218072289157	0.83997	0.884815019928279	4.93534960702948e-05	0.000546349318369823	YES	NOT
PLEKHM2	767	ES	0.530550306748466	0.66925	0.7927535401546	0.0158102023099253	0.0545284093690861	NO	DOWN
FBLIM1	768	AP	0.0170668831168831	0.01948	0.876123363289688	0.71067744048317	0.815650461320607	NO	NOT
FBLIM1	769	AP	0.075225974025974	0.04607	1.63286247071791	0.0208069295609571	0.0673605490488789	NO	UP
FBLIM1	771	AP	0.907712987012987	0.93446	0.971377038089364	0.116139552988278	0.242071516087887	NO	NOT
FBLIM1	772	AT	0.857575301204819	0.88887	0.96479271570063	0.000228269555570609	0.0019215518317515	YES	NOT
FBLIM1	773	AT	0.142424096385542	0.11112	1.28171433032345	0.000226368938922106	0.00190815705847394	YES	UP
FBLIM1	774	ES	0.984927710843373	0.98827	0.996618040457945	0.272618191187353	0.443190632584057	NO	NOT
ZBTB17	778	AA	0.0829579617834395	0.05305	1.56376930788764	0.0341564789432924	0.0981796283718061	NO	UP
ZBTB17	779	RI	0.15398389261745	0.0847	1.81799164837603	0.000861900414845105	0.00563960054735021	YES	UP
ZBTB17	782	ES	0.979943209876543	0.97708	1.00293037404976	0.784610234160598	0.866087418942529	NO	NOT
ZBTB17	784	ES	0.981895151515151	0.9701	1.01215869654175	0.381900311375561	0.547616327350989	NO	NOT
HSPB7	787	AT	0	0	NA	NA	NA	NA	NA
HSPB7	788	AT	NA	NA	NA	NA	NA	NA	NA
SZRD1	802	RI	0.999803614457831	0.99891	1.00089458956045	0.11785836413792	0.244676558448904	NO	NOT
SZRD1	803	AA	0.672481879194631	0.71425	0.941521706957831	0.0661879822627268	0.161049989675189	NO	NOT
SZRD1	804	ES	0.00428255033557047	0.00559	0.7661091834652	0.658789029893314	0.7793913508177	NO	DOWN
SZRD1	805	ES	0.00235243902439024	0.0043	0.547078842881452	0.44122683578711	0.602804563955687	NO	DOWN
SZRD1	806	ES	0.361919393939394	0.50245	0.720309272443813	4.78250394864197e-05	0.000531335405960252	YES	DOWN
SZRD1	807	ES	0.00252424242424242	0.00422	0.598161711905788	0.465455920319357	0.624477800282999	NO	DOWN
SZRD1	808	ES	0.380956024096386	0.53	0.718784951125256	6.16774329670026e-05	0.000663306005175233	YES	DOWN
SZRD1	809	AA	0.518704848484848	0.52525	0.987538978552781	0.616730174118346	0.748148212579105	NO	NOT
SZRD1	810	ES	0.00111333333333333	0.00178	0.625468164794008	0.512513479433563	0.664548441528673	NO	DOWN
SZRD1	811	ES	0.23606686746988	0.30798	0.766500641177607	0.00538453969465851	0.0239629963915664	YES	DOWN
NECAP2	821	RI	0.980097590361446	0.98509	0.99493202688226	0.0857875516182895	0.195522111836984	NO	NOT
NECAP2	822	RI	0.992296987951807	0.99225	1.00004735495269	0.979662011141333	0.988280823900965	NO	NOT
NECAP2	823	ES	0.690207462686567	0.69025	0.999938374047906	0.999485760910233	0.999750860870394	NO	NOT
NECAP2	824	ES	0.972997590361446	0.97814	0.994742665018756	0.096062614143067	0.21166328139638	NO	NOT
NECAP2	825	ES	0.0115817073170732	0.00819	1.41412787754251	0.22472541158498	0.386545567899878	NO	UP
NECAP2	826	ES	0.999867469879518	0.99946	1.00040769003214	0.473138622410244	0.631390972054183	NO	NOT
NECAP2	827	ES	0.998714024390244	1	0.998714024390244	0.0015194695397878	0.00888230627114208	YES	NOT
NECAP2	828	AD	0.99687256097561	0.99656	1.00031363989685	0.89857638691994	0.938244667090681	NO	NOT
NBPF1	830	AP	0.740642028985507	0.83291	0.889222159639706	0.00278289470465981	0.0143042673521439	YES	NOT
NBPF1	831	AP	0.259358695652174	0.16709	1.55220956162651	0.00278271111026758	0.0143042673521439	YES	UP
NBPF1	835	ES	0.944173509933775	0.98884	0.954829406105917	2.19237174895829e-07	5.58795327858053e-06	YES	NOT
NBPF1	836	ES	0.803335220125786	0.88846	0.904188393541393	0.00470751621488861	0.0216061944353664	YES	NOT
MFAP2	839	AA	0.872264189189189	0.876642857142857	0.99500518607094	0.893299504251684	0.935007199981694	NO	NOT
ATP13A2	840	ES	0.942521686746988	0.96496	0.976746898054829	0.0711362572622718	0.169636458071999	NO	NOT
ATP13A2	841	ES	0.983640361445783	0.97149	1.01250693413806	0.123166817330083	0.25268405143861	NO	NOT
ATP13A2	842	AD	0.557484146341463	0.57801	0.964488756840649	0.429783641058052	0.592112622225659	NO	NOT
PADI2	843	AT	0.0197656626506024	0.01042	1.89689660754342	0.00238356366854226	0.0127442555882156	YES	UP
PADI2	844	AT	0.980234337349398	0.98958	0.990555930141472	0.00238356366854219	0.0127442555882156	YES	NOT
PADI2	845	ES	0.99927397260274	1	0.99927397260274	0.0709973195067422	0.169423528851394	NO	NOT
PADI2	846	ES	0.999610126582278	0.99954	1.00007015885535	0.850105904137038	0.908542614590707	NO	NOT
RCC2	853	AP	0.0792546052631579	0.11281	0.70254946603278	0.402703567347134	0.56704952619188	NO	DOWN
RCC2	854	AP	0.920745394736842	0.88719	1.03782210658015	0.402703567347134	0.56704952619188	NO	NOT
ARHGEF10L	859	AT	0.0364451807228916	0.03188	1.14319889344076	0.293029515393068	0.466168960954118	NO	NOT
ARHGEF10L	860	AT	0.0019355421686747	0.001	1.9355421686747	0.235443531218804	0.399439612771041	NO	UP
ARHGEF10L	861	AT	0.961622891566265	0.96712	0.994316001702235	0.212473497228967	0.371749212302097	NO	NOT
ARHGEF10L	862	ES	0.930169512195122	0.93683	0.99289039867972	0.569274597437925	0.710854976330548	NO	NOT
ARHGEF10L	863	ES	0.998816265060241	1	0.998816265060241	0.000705472071490618	0.00479271969144577	YES	NOT
ARHGEF10L	864	ES	0.00206441717791411	0.00176	1.17296430563302	0.811482690484888	0.883821647394268	NO	NOT
ALDH4A1	868	AP	0.980923188405797	1	0.980923188405797	2.33590893047073e-05	0.00029473265802643	YES	NOT
ALDH4A1	869	AP	0.0190768115942029	0	Inf	2.33590893047081e-05	0.00029473265802643	YES	UP
ALDH4A1	870	RI	0.994229518072289	0.99774	0.996481566412381	0.181752969432419	0.332017090177918	NO	NOT
ALDH4A1	871	ES	0.97441686746988	1	0.97441686746988	2.43305062740644e-14	3.6219373396843e-12	YES	NOT
UBR4	872	AP	0.134235668789809	0.237	0.566395226961219	0.0416274596860564	0.114236546669182	NO	DOWN
UBR4	875	AP	0.45257898089172	0.18438	2.45459909367458	1.21729803242556e-07	3.37449193022119e-06	YES	UP
UBR4	876	AP	0.21866178343949	0.19222	1.13756000124592	0.277508409864571	0.448626479600543	NO	NOT
UBR4	877	AP	0.194526114649682	0.38642	0.503405917524149	1.39922167489433e-05	0.000190806248474858	YES	DOWN
UBR4	878	AT	0.982066265060241	0.95651	1.02671824137776	0.000713700316437687	0.00483700128598476	YES	NOT
UBR4	879	AT	0.017933734939759	0.04349	0.412364565181859	0.000713700316437692	0.00483700128598476	YES	DOWN
UBR4	880	ES	0.0021710843373494	0.00172	1.26225833566825	0.582993780485107	0.720799646781474	NO	UP
UBR4	881	ES	0.983769277108434	0.98456	0.999196876887578	0.867447867416751	0.919029389411428	NO	NOT
UBR4	882	ES	0.999740853658537	0.9994	1.00034105829351	0.593907338935423	0.729430395904005	NO	NOT
UBR4	883	RI	0.00623793103448276	0.00516666666666667	1.20734149054505	0.745547571596839	0.840411475139495	NO	UP
UBR4	884	RI	2.94964028776978e-05	0.00141	0.0209194346650339	0.353201863689542	0.51956938653347	NO	DOWN
UBR4	885	ES	0.954658620689655	0.93548	1.02050136901874	0.0717774751172499	0.170829484815551	NO	NOT
EMC1	891	AA	0.836944444444444	0.8488	0.986032568855378	0.628874098040554	0.75671343147426	NO	NOT
EMC1	893	ES	0.988956172839506	0.9971	0.991832487051957	0.00163113916470197	0.0093994048198896	YES	NOT
EMC1	894	AD	0.0115280575539568	0.01326	0.869385939212431	0.671098530171683	0.78780947211854	NO	NOT
AKR7L	895	ES	0.958581538461538	0.98852	0.969713853499715	0.0348463985058604	0.0995221820672675	NO	NOT
PQLC2	898	AA	0.847362745098039	0.84265	1.00559276698278	0.894747599483516	0.935945642865905	NO	NOT
PQLC2	899	ES	0.977690909090909	0.97263	1.00520332407072	0.622762782495837	0.752347093813533	NO	NOT
PQLC2	900	RI	0.412350381679389	0.27566	1.49586585532681	0.0334425976600044	0.0967652788301496	NO	UP
CAPZB	901	AP	0.988175903614458	0.98837	0.999803619711705	0.953397299047719	0.971843326582896	NO	NOT
CAPZB	902	AP	0.0118240963855422	0.01163	1.01668928508531	0.953397299047709	0.971843326582896	NO	NOT
CAPZB	903	AP	0	0	NA	NA	NA	NA	NA
CAPZB	906	ES	0.0136879518072289	0.14585	0.0938495153049634	0.00346073365885869	0.0169740984270698	YES	DOWN
CAPZB	908	ES	0.999390361445783	0.99934	1.00005039470629	0.854740219851325	0.911341620393109	NO	NOT
CAPZB	909	ES	0.000372289156626506	0.00022	1.69222343921139	0.195022734352148	0.349948010924994	NO	UP
NBL1	911	AP	0.0199127272727273	0.0136	1.46417112299465	0.149737437862746	0.29086238073024	NO	UP
NBL1	912	AP	0.980087878787879	0.9864	0.993600850352675	0.149773427602865	0.290897257692975	NO	NOT
TMCO4	915	RI	0.997842168674699	1	0.997842168674699	0.00104898766237227	0.00660796032824371	YES	NOT
TMCO4	916	ES	0.951916463414634	0.91508	1.04025491040634	0.0669950840744853	0.162501261242915	NO	NOT
PLA2G2A	918	ES	0.933212582781457	0.91181	1.02347263441008	0.192214952899432	0.34609478016702	NO	NOT
DDOST	932	ES	0.999078313253012	0.99945	0.999628108712804	0.326149413412591	0.492583866890791	NO	NOT
HP1BP3	936	AP	0.186489759036145	0.48196	0.386940324998225	3.82580203299185e-06	6.42193604360913e-05	YES	DOWN
HP1BP3	937	AP	0.718916265060241	0.37328	1.92594370194021	3.18394278422852e-06	5.54185651484616e-05	YES	UP
HP1BP3	938	AP	0.0945969879518072	0.14475	0.65351977859625	0.0302981078736275	0.0897415201447588	NO	DOWN
HP1BP3	939	AT	0.0747210843373494	0.02712	2.75520222482852	1.49100522632104e-07	3.96911438325986e-06	YES	UP
HP1BP3	940	AT	0.925278915662651	0.97288	0.951071987976575	1.49100522632106e-07	3.96911438325986e-06	YES	NOT
EIF4G3	948	AT	0.99344578313253	0.99773	0.995706035833873	0.11949197135668	0.24714667884321	NO	NOT
EIF4G3	949	AT	0.00372168674698795	7e-04	5.31669535283993	0.0525529239054474	0.135508530750953	NO	UP
EIF4G3	950	AT	0.00283253012048193	0.00157	1.80415931240887	0.58724836807273	0.724059323309354	NO	UP
EIF4G3	951	ES	0.377878947368421	0.38755	0.975045664735959	0.7028537724895	0.809980982346398	NO	NOT
EIF4G3	954	ES	0.991431055900621	0.99876	0.992661956726963	0.0417131479236707	0.114425438751904	NO	NOT
EIF4G3	955	ES	0.978982307692308	0.99552	0.983387885418985	0.00109086319036003	0.00684001247811005	YES	NOT
EIF4G3	956	ES	0.982076335877863	0.99412	0.987885100267435	0.026054889257736	0.0800219736247068	NO	NOT
ECE1	961	AP	0.539437735849057	0.68288	0.789945138017011	1.58973023592817e-07	4.19572581163592e-06	YES	DOWN
ECE1	962	AP	0.116177987421384	0.14911	0.779142830268819	0.0253920028893205	0.0783980687770789	NO	DOWN
ECE1	963	AP	0.238999371069182	0.11529	2.07302776536718	3.11008106384719e-18	1.0149928979619e-15	YES	UP
ECE1	964	AP	0.105385534591195	0.05272	1.99896689285271	1.76644401156196e-08	6.54529216118171e-07	YES	UP
ECE1	965	ES	0.997013855421687	0.99894	0.998071811541921	0.0383492229798957	0.107093218459819	NO	NOT
NBPF3	966	AD	0.870153174603175	0.87872	0.990250790471566	0.78069982470532	0.863680989254343	NO	NOT
NBPF3	968	ES	0.995871604938272	1	0.995871604938272	0.000542542844169106	0.0038768555917947	YES	NOT
NBPF3	970	ES	0.984489	0.98539	0.999085387511544	0.918637435708402	0.950535735789857	NO	NOT
RAP1GAP	984	AA	0.890043055555556	0.90475	0.983744742255381	0.259157904062756	0.427991359565686	NO	NOT
RAP1GAP	985	AA	0.185094482758621	0.1845	1.00322212877301	0.963942430887592	0.978472053316858	NO	NOT
RAP1GAP	986	AA	0.999970063694268	1	0.999970063694268	0.318859113871788	0.485029551059093	NO	NOT
RAP1GAP	990	AA	0.0417985611510791	0.02106	1.9847369967274	0.00387507590733125	0.0185610995442746	YES	UP
RAP1GAP	991	ES	0.00785	0.008	0.98125	0.972431085128926	0.983441597698545	NO	NOT
RAP1GAP	992	ES	0.0331518796992481	0.04038	0.820997516078458	0.452905673068182	0.613165993203317	NO	NOT
USP48	994	AP	0.340840606060606	0.33506	1.01725245048829	0.900117372715055	0.939276697798202	NO	NOT
USP48	995	AP	0.659158787878788	0.66494	0.991305663486612	0.900106948476417	0.939276697798202	NO	NOT
USP48	996	AT	0.599678313253012	0.64996	0.922638798161444	0.0182140665697743	0.0609187656133926	NO	NOT
USP48	997	AT	0.400322891566265	0.35004	1.14364898744791	0.0182118481665874	0.0609173488343495	NO	NOT
USP48	998	ES	0.97521975308642	0.98262	0.992468861906352	0.278672673891139	0.449930036368526	NO	NOT
USP48	999	AA	0.00584214285714286	0.00677	0.86294576914961	0.819194574013153	0.888770075328616	NO	NOT
USP48	1000	AA	0.744351079136691	0.77509	0.960341481810745	0.197901519644983	0.3536739405155	NO	NOT
USP48	1001	AA	0.851108609271523	0.856	0.99428575849477	0.551039627984359	0.696385896169235	NO	NOT
LDLRAD2	1002	RI	NA	NA	NA	NA	NA	NA	NA
CDC42	1003	AT	0.00520903614457831	0.0063	0.82683113406005	0.326367550049852	0.492825600224319	NO	NOT
CDC42	1004	AT	0.99479156626506	0.9937	1.00109848673147	0.326114821586965	0.49255354038284	NO	NOT
CDC42	1005	ES	0.00439096385542169	0.00269	1.63232857078873	0.0216013519112623	0.0692056710959943	NO	UP
CDC42	1006	ES	0.0784327272727273	0.07768	1.00969010392285	0.914239633106993	0.94806622020423	NO	NOT
ZBTB40	1009	ES	0.988924603174603	0.98132	1.00774936124262	0.481679350584877	0.63794743193512	NO	NOT
C1QA	1011	AP	0.975040714285714	0.96692	1.00839853792011	0.150999939582266	0.292561305477891	NO	NOT
C1QA	1012	AP	0.0249578571428571	0.03308	0.754469683883227	0.15092922925088	0.292474391664522	NO	DOWN
C1QC	1019	AD	0.0300969696969697	0.02211	1.3612378876965	0.00515761541882279	0.0232198733161247	YES	UP
C1QC	1020	AD	0.0874085365853658	0.07654	1.14199812627862	0.0639904513849646	0.157178357482785	NO	NOT
EPHB2	1021	AP	0.00359125	0	Inf	0.00334894944799835	0.0165333371948381	YES	UP
EPHB2	1022	AP	0.996409	1	0.996409	0.00334894944799798	0.0165333371948381	YES	NOT
EPHB2	1023	AT	0.000777710843373494	0	Inf	7.83974652555429e-05	0.000808043840946973	YES	UP
EPHB2	1024	AT	0.999222289156626	1	0.999222289156626	7.8397465255495e-05	0.000808043840946973	YES	NOT
EPHB2	1025	RI	0.994371686746988	0.99584	0.998525553047666	0.52222288939592	0.67310094136585	NO	NOT
EPHB2	1026	RI	0.0344367469879518	0.04894	0.703652370003102	0.0520443080336113	0.13457533589584	NO	DOWN
EPHB2	1027	AA	0.108080606060606	0.10551	1.02436362487542	0.794452437876236	0.872750847810633	NO	NOT
EPHB2	1028	AA	0.000889634146341463	0.00175	0.508362369337979	0.489323288651348	0.644703963278796	NO	DOWN
KDM1A	1030	ES	0.000126060606060606	0	Inf	0.0550337908069592	0.140211822082195	NO	UP
KDM1A	1031	ES	0	0	NA	NA	NA	NA	NA
KDM1A	1032	ES	0.607011042944785	0.7372	0.82340076362559	6.84336480362024e-06	0.000104335345038508	YES	NOT
LUZP1	1036	AT	0.00643132530120482	0.00116	5.5442459493145	4.39083459150323e-06	7.21342288820069e-05	YES	UP
LUZP1	1037	AT	0.993568674698795	0.99884	0.994722552860113	4.39083459150367e-06	7.21342288820069e-05	YES	NOT
HTR1D	1041	AT	0.000372108843537415	0	Inf	0.318965000458193	0.485029551059093	NO	UP
HTR1D	1042	AT	0.999627891156463	1	0.999627891156463	0.318965000458155	0.485029551059093	NO	NOT
HNRNPR	1043	AA	0.129071698113208	0.16977	0.760273888868514	0.0178852537179595	0.0600082440135691	NO	DOWN
HNRNPR	1044	ES	0.982775301204819	0.9857	0.997032871263893	0.282991218529201	0.454610230409865	NO	NOT
HNRNPR	1046	ES	0.961577710843374	0.9683	0.993057637966925	0.202960461787484	0.359872585598631	NO	NOT
HNRNPR	1047	AA	0.437651145038168	0.48653	0.89953578409999	0.014928640843436	0.0521825951459384	NO	NOT
HNRNPR	1048	ES	0.326873456790123	0.33384	0.979132089594187	0.595503832040699	0.730809399547794	NO	NOT
HNRNPR	1049	ES	0.38085	0.34753	1.09587661496849	0.0108270800515072	0.0408131856983791	YES	NOT
C1orf213	1055	RI	0.909455194805195	0.78072	1.16489291270263	0.124277313796043	0.254286008412798	NO	NOT
C1orf213	1056	RI	0.925071794871795	0.66553	1.38997760412272	0.000624926883212135	0.00434441797360435	YES	UP
TCEA3	1058	AP	0.958346012269939	0.98353	0.974394286163044	6.16064434988755e-05	0.000663172946018184	YES	NOT
TCEA3	1059	AP	0.0416533742331288	0.01648	2.52751057239859	6.14067676989365e-05	0.00066123321778858	YES	UP
TCEA3	1060	AT	0.013549696969697	0.00879	1.54148998517599	0.0479869747813731	0.126847812387429	NO	UP
TCEA3	1061	AT	0.986450303030303	0.99121	0.995198094279016	0.0479869747813706	0.126847812387429	NO	NOT
TCEA3	1063	ES	0.885864	0.9286	0.953978098750808	0.000124244752009204	0.00116943736215873	YES	NOT
PITHD1	1068	AP	0.979508484848485	0.98094	0.998540670019048	0.791294631373447	0.870577992980432	NO	NOT
PITHD1	1069	AP	0.0204915151515152	0.01906	1.07510572673217	0.791294631373452	0.870577992980432	NO	NOT
LYPLA2	1070	AP	0.978955421686747	0.98874	0.990103992643918	0.0967188342792649	0.212667397918666	NO	NOT
LYPLA2	1071	AP	0.021044578313253	0.01126	1.86896787861927	0.0967188342792635	0.212667397918666	NO	UP
LYPLA2	1072	RI	0.0695506024096385	0.04513	1.54111682715796	0.00223995278967856	0.0121273309354729	YES	UP
LYPLA2	1073	RI	0.752169871794872	0.68878	1.09203210284107	0.232284563298479	0.395530723198073	NO	NOT
LYPLA2	1074	AA	0.980354819277108	0.98364	0.996660179818946	0.41608448013663	0.579948393918828	NO	NOT
LYPLA2	1075	RI	0.0615271084337349	0.03833	1.60519458475698	4.61660364072555e-05	0.000515095805949592	YES	UP
LYPLA2	1076	ES	0.999809036144578	0.99954	1.00026915995816	0.425399805627372	0.58792650323198	NO	NOT
GALE	1077	ES	0.900238620689655	0.91232	0.986757520047412	0.278808041289283	0.449998750744189	NO	NOT
HMGCL	1078	AP	0.00821049382716049	0.02159	0.380291515848101	0.00133342939587438	0.00804013628093323	YES	DOWN
HMGCL	1079	AP	0.991789506172839	0.97841	1.0136747438935	0.0013334293958744	0.00804013628093323	YES	NOT
HMGCL	1080	ES	0.986033939393939	0.99071	0.995280091443449	0.126605087068891	0.257635545308785	NO	NOT
MYOM3	1085	AT	0.01386	0.01821	0.761120263591433	0.686238647818957	0.798232494109573	NO	DOWN
MYOM3	1086	AT	0.986140606060606	0.98179	1.00443130003423	0.686197620632134	0.798212127009228	NO	NOT
IFNLR1	1092	AT	0.0320728915662651	0.01771	1.81100460566149	0.120462638870648	0.248593811996636	NO	UP
IFNLR1	1093	AT	0.0974132530120482	0.05004	1.9467076940857	0.0112360799504217	0.0420606363292448	YES	UP
IFNLR1	1094	AT	0.870510843373494	0.93224	0.933784050645214	0.00210628317133136	0.011536123465896	YES	NOT
IFNLR1	1096	ES	0.97186511627907	0.88857	1.09374063526686	0.00440732215561832	0.0205535753344108	YES	NOT
GRHL3	1099	AT	0.984618987341772	0.79695	1.23548	0.326181264349405	0.492588133182787	NO	UP
GRHL3	1100	AT	0.0153810126582278	0.20305	0.075749877656872	0.326181264349405	0.492588133182787	NO	DOWN
STPG1	1106	ES	0.893265853658537	0.88233	1.01239428973121	0.785874902287157	0.866789543200195	NO	NOT
NIPAL3	1109	AT	0.258990361445783	0.18455	1.40336148168942	0.00580993793293823	0.0253790351842801	YES	UP
NIPAL3	1110	AT	0.0120951807228916	0.00564	2.14453558916517	0.00010184514358471	0.000999631584270859	YES	UP
NIPAL3	1111	AT	0.728916265060241	0.80982	0.90009664500783	0.00412004606420745	0.0195141618009022	YES	NOT
RCAN3	1115	AA	NA	NA	NA	NA	NA	NA	NA
RCAN3	1116	ES	0.998171	1	0.998171	0.0585633789320288	0.146830028685171	NO	NOT
RCAN3	1118	ES	0.996225	0.99452	1.00171439488396	0.678503645018304	0.792739688913148	NO	NOT
RCAN3	1122	ES	0.975524	0.96312	1.01287871708614	0.252838312729834	0.42060408627963	NO	NOT
SRRM1	1128	ES	0.671541212121212	0.7528	0.892057933210962	0.00124706788247108	0.00761409084348818	YES	NOT
SRRM1	1129	AD	0.805094	0.7759	1.03762646603944	0.125300943036008	0.255751955321582	NO	NOT
SRRM1	1130	ES	0.0448478260869565	0.03354	1.33714448679059	0.253652875739512	0.421707005365098	NO	UP
SRRM1	1131	AA	0.999868	1	0.999868	0.318829941002756	0.485029551059093	NO	NOT
SRRM1	1132	AA	0.970617610062893	0.96266	1.00826627268495	0.280355909308981	0.451616512475374	NO	NOT
SRRM1	1133	ES	0.136457046979866	0.07047	1.93638494366207	0.00151812132123105	0.00887623699636574	YES	UP
CLIC4	1134	RI	0.998647590361446	0.99912	0.999527174274808	0.552788366386386	0.697556974514642	NO	NOT
SYF2	1139	ES	0.98967256097561	0.99066	0.999003251343155	0.624361300599301	0.753393305732397	NO	NOT
C1orf63	1140	AP	0.862573493975904	0.87815	0.982262135143089	0.386784660678583	0.551639249482737	NO	NOT
C1orf63	1141	AP	0.137425903614458	0.12185	1.12782850729961	0.386802465998045	0.551639249482737	NO	NOT
C1orf63	1145	ES	0.427043396226415	0.571622222222222	0.74707276873571	0.185108279678016	0.336588456045834	NO	DOWN
C1orf63	1146	AA	0.448815753424658	0.53959	0.83177181457154	0.379510484936222	0.545480027493025	NO	NOT
C1orf63	1147	ES	0.348918243243243	0.60069	0.580862413629731	0.00883213305036356	0.0350714879468153	YES	DOWN
C1orf63	1148	ES	NA	NA	NA	NA	NA	NA	NA
TMEM57	1189	ES	0.99313950617284	0.99655	0.996577699235201	0.271588946851987	0.44187720843216	NO	NOT
TMEM57	1190	ES	0.999161963190184	1	0.999161963190184	0.0403206365413784	0.111379728562784	NO	NOT
MAN1C1	1192	AP	0.530218367346939	0.51723	1.02511139598813	0.813684690439875	0.885180681232523	NO	NOT
MAN1C1	1193	AP	0.469781632653061	0.48277	0.973096158943309	0.813684690439874	0.885180681232523	NO	NOT
SEPN1	1195	ES	0.229711656441718	0.27944	0.822042858723582	0.026338039975137	0.0806149711241884	NO	NOT
MTFR1L	1196	AP	0.24685421686747	0.16517	1.49454632722328	0.0325877748756227	0.0947944520957758	NO	UP
MTFR1L	1197	AP	0.0997572289156626	0.05712	1.74645008605852	0.0160056932857571	0.0550348734486761	NO	UP
MTFR1L	1198	AP	0.556719277108434	0.68303	0.815072950102387	0.0847078651194152	0.193763960777603	NO	NOT
MTFR1L	1199	AP	0.0966686746987952	0.09465	1.02132778339984	0.94192885875022	0.964666346665496	NO	NOT
MTFR1L	1202	AT	0	0	NA	NA	NA	NA	NA
MTFR1L	1204	AT	NA	NA	NA	NA	NA	NA	NA
MTFR1L	1205	AA	0.997028484848485	0.99643	1.00060062909435	0.746784851545138	0.841325875337522	NO	NOT
MTFR1L	1208	AA	0.960275151515152	0.9682	0.991814864196604	0.123773291216632	0.253575739553553	NO	NOT
MTFR1L	1209	AA	0.911738787878788	0.90144	1.0114248179344	0.262771215703867	0.431941003109499	NO	NOT
MTFR1L	1212	AA	0.0662331	0.03558	1.86152684092187	0.0599706355386245	0.14931509248947	NO	UP
MTFR1L	1213	ES	0.069346835443038	0.05193	1.33539063052259	0.255992831437581	0.424391238515015	NO	UP
MTFR1L	1214	ES	0.139451234567901	0.13421	1.03905248914314	0.876959415889368	0.924805951054871	NO	NOT
AUNIP	1219	AT	0.558363253012048	0.47677	1.17113755691853	0.000276222124001407	0.00224342070129978	YES	NOT
AUNIP	1220	AT	0.441636746987952	0.52323	0.844058534464675	0.000276222124001407	0.00224342070129978	YES	NOT
STMN1	1221	AP	0.0124573170731707	0.01312	0.949490630577038	0.69519303936583	0.804565723381675	NO	NOT
STMN1	1222	AP	0.000576219512195122	0.00192	0.300114329268293	0.246970427758767	0.414142464613327	NO	DOWN
STMN1	1223	AP	0.986340243902439	0.98447	1.00189974697293	0.343782275037714	0.509689171233785	NO	NOT
STMN1	1224	AP	0.000626219512195122	0.00048	1.30462398373984	0.682528448944733	0.795531747980705	NO	UP
STMN1	1225	AT	0.00113072289156627	0.00133	0.850167587643808	0.534223390102601	0.682577801332755	NO	NOT
STMN1	1226	AT	0.998869277108434	0.99867	1.00019954249996	0.534223390102661	0.682577801332755	NO	NOT
ZNF593	1230	RI	0.00549578313253012	0.01003	0.547934509723841	0.171177272955241	0.318404549864297	NO	DOWN
CNKSR1	1231	AP	0.972602877697842	0.9773	0.995193776422636	0.593081206436861	0.728889043760134	NO	NOT
CNKSR1	1232	AP	0.0273971223021583	0.0227	1.20692168731975	0.593081206436867	0.728889043760134	NO	UP
CNKSR1	1236	RI	0.215415032679739	0.1583	1.36080248060479	0.121820015301378	0.250557092433892	NO	UP
CNKSR1	1238	AD	0.210773026315789	0.20647	1.02084092757199	0.908530931120823	0.94483635816895	NO	NOT
CNKSR1	1239	AA	0.993500641025641	0.9902	1.00333330743854	0.665196305613103	0.783807777798767	NO	NOT
CNKSR1	1240	AD	0.789389051094891	0.80165	0.984705359065541	0.74345222231064	0.839107330281042	NO	NOT
CEP85	1243	RI	0.999887195121951	1	0.999887195121951	0.3187927116966	0.485029551059093	NO	NOT
CEP85	1244	AA	0.286435074626866	0.31354	0.913551937956451	0.590709387878182	0.726964962054976	NO	NOT
CEP85	1245	ES	0.998658783783784	1	0.998658783783784	0.0691688206592577	0.166205942796167	NO	NOT
SH3BGRL3	1246	RI	0.0159349397590361	0.0241	0.661200819877019	0.0157099780782277	0.0542544124901432	NO	DOWN
UBXN11	1249	AT	0.467404819277108	0.35205	1.32767	0.00450453937625974	0.0209121284324486	YES	UP
UBXN11	1250	AT	0.532595180722892	0.64795	0.821969566668557	0.00450453937625974	0.0209121284324486	YES	NOT
UBXN11	1251	ES	0.955623170731707	0.98587	0.96931965749207	0.00270368927378393	0.0139972418611197	YES	NOT
UBXN11	1252	ES	0.989870253164557	0.97879	1.01132035795682	0.615712467234198	0.747261239289069	NO	NOT
UBXN11	1254	ES	0.587013513513513	0.49008	1.1977912045248	0.0560993771760463	0.142264566701448	NO	NOT
UBXN11	1256	ES	0.898110135135135	0.8492	1.0576	0.289817533826381	0.462172461335165	NO	NOT
UBXN11	1259	ES	0.902409271523179	0.89964	1.00307819963894	0.92827388801337	0.956715171658623	NO	NOT
UBXN11	1262	ES	0.858653846153846	0.79717	1.07712764674266	0.153769857954196	0.296607339669434	NO	NOT
DHDDS	1272	AT	0.0775909638554217	0.05877	1.32024781105022	0.0545800645921559	0.139327765668048	NO	UP
DHDDS	1273	AT	0.838396385542169	0.86556	0.968617294632572	0.0176742907775023	0.059465018168042	NO	NOT
DHDDS	1274	AT	0.0840102409638554	0.07569	1.10992523403165	0.212783229617135	0.372156837907616	NO	NOT
DHDDS	1275	AA	0.241535365853659	0.27208	0.887736569588572	0.110887900011973	0.233781284711501	NO	NOT
DHDDS	1276	ES	0.906992727272727	0.9113	0.995273485430404	0.544497618119941	0.69115469102709	NO	NOT
DHDDS	1277	ES	0.998379754601227	0.99844	0.999939660471563	0.962674360560076	0.977747437136141	NO	NOT
DHDDS	1278	AA	0.049974358974359	0.02005	2.49248673188823	1.06541836646963e-05	0.000151683577081987	YES	UP
RPS6KA1	1279	AP	0.0182201219512195	0.01435	1.26969490949265	0.260127084799889	0.429128838876022	NO	UP
RPS6KA1	1280	AP	0.854484146341463	0.7977	1.07118483933993	0.153957538191659	0.296800681799563	NO	NOT
RPS6KA1	1281	AP	0.100056097560976	0.1283	0.779860464232078	0.256039826053592	0.424432123862514	NO	DOWN
RPS6KA1	1282	AP	0.0272396341463415	0.05964	0.456734308288757	0.0922772503901898	0.205686914439651	NO	DOWN
RPS6KA1	1286	AA	0.995535365853659	0.99483	1.00070903154676	0.728999143961799	0.828937651017033	NO	NOT
RPS6KA1	1287	ES	0.00586829268292683	0.00456	1.28690629011553	0.425188619495319	0.587786206186487	NO	UP
RPS6KA1	1289	ES	0.997183636363636	0.99634	1.00084673541526	0.505017633956628	0.658350111926637	NO	NOT
RPS6KA1	1290	ES	0.99935696969697	0.99824	1.00111893902966	0.296100440146134	0.469535836245558	NO	NOT
RPS6KA1	1292	ES	0.00783086419753086	0.0124	0.631521306252489	0.287129694932435	0.459172115327072	NO	DOWN
ARID1A	1293	AP	0.03379	0.06412	0.526980661260137	0.45339256584711	0.613677504793342	NO	DOWN
ARID1A	1295	AP	0.96621	0.93588	1.03240800102577	0.453392565847111	0.613677504793342	NO	NOT
ARID1A	1296	AA	0.998607228915663	0.99891	0.999696898535066	0.804124848795869	0.879221747728258	NO	NOT
ARID1A	1297	ES	0.999849397590361	1	0.999849397590361	0.318774772907838	0.485029551059093	NO	NOT
PIGV	1299	AP	0.354474	0.60948	0.581601067713461	2.96830416509202e-08	1.01867756994326e-06	YES	DOWN
PIGV	1300	AP	0.645526	0.39051	1.65303265281299	2.97441721048149e-08	1.01974438930255e-06	YES	UP
PIGV	1301	RI	0.989480120481928	0.974	1.01589334751738	0.0554403209372626	0.140982987407779	NO	NOT
PIGV	1303	AD	0.286893939393939	0.27626	1.03849250486476	0.785976610916672	0.866835972672926	NO	NOT
ZDHHC18	1305	AP	0.0055583850931677	0.008	0.694798136645963	0.774919380515434	0.859727370756984	NO	DOWN
ZDHHC18	1306	AP	0.994441614906832	0.992	1.00246130534963	0.774919380515438	0.859727370756984	NO	NOT
GPN2	1307	AP	0.949247878787879	0.95302	0.996041928593187	0.858358668361384	0.913477928161469	NO	NOT
GPN2	1308	AP	0.0507509090909091	0.04698	1.08026626417431	0.858403611370212	0.913497114614547	NO	NOT
GPN2	1311	RI	NA	NA	NA	NA	NA	NA	NA
SLC9A1	1312	AT	0.962585542168675	0.97598	0.986275889023007	0.0230028520640722	0.0725931940406019	NO	NOT
SLC9A1	1313	AT	0.0374138554216867	0.02402	1.55761263204358	0.0230082969934866	0.0726036266507929	NO	UP
SLC9A1	1314	ES	0.995910240963855	0.99471	1.00120662400484	0.644223693589286	0.768328203372506	NO	NOT
WDTC1	1317	RI	0.999775903614458	1	0.999775903614458	0.267225144867611	0.436976712369994	NO	NOT
WDTC1	1318	AA	0.969820245398773	0.96996	0.999855917149958	0.978432343688341	0.987284809209685	NO	NOT
WDTC1	1319	AA	0.949285802469136	0.94841	1.00092344288771	0.883164754380974	0.928436316931321	NO	NOT
SYTL1	1320	AP	0.815779389312977	0.9579	0.85163314470506	8.75600216369812e-11	6.1275766894449e-09	YES	NOT
SYTL1	1321	AP	0.184220610687023	0.0421	4.37578647712643	8.75600216369802e-11	6.1275766894449e-09	YES	UP
WASF2	1330	ES	0.999238554216867	0.99885	1.00038900156867	0.586134156571813	0.723128181752895	NO	NOT
IFI6	1337	AD	0.18453661971831	0.132214285714286	1.3957388849575	0.0017685354463765	0.0100377694958971	YES	UP
IFI6	1338	AD	0.0471355421686747	0.02434	1.93654651473602	0.000588286824602423	0.00413491328565581	YES	UP
IFI6	1339	AD	0.185570481927711	0.16442	1.12863691721026	0.0620376277385668	0.153370174308012	NO	NOT
FAM76A	1340	AT	0.9192	0.92873	0.989738675395432	0.550499056197733	0.696168009727054	NO	NOT
FAM76A	1341	AT	0.0808	0.07127	1.13371685141013	0.550499056197735	0.696168009727054	NO	NOT
FAM76A	1342	ES	0.77969219858156	0.82066	0.950079446520557	0.0828805980904087	0.19071527998553	NO	NOT
FAM76A	1343	ES	0.992198076923077	0.9927	0.999494385940442	0.906026970593297	0.94361475985477	NO	NOT
FAM76A	1344	ES	0.321913	0.28644	1.12384192588326	0.504004563095751	0.657357678823844	NO	NOT
PPP1R8	1345	ES	0.995369879518072	0.99326	1.00212419660318	0.418448877706208	0.582048824155829	NO	NOT
PPP1R8	1347	AD	0.0982406060606061	0.08142	1.2065905927365	0.27521476434332	0.445938049199248	NO	UP
PPP1R8	1348	AD	0.0272263803680982	0.0445	0.611828772316813	0.0952509372851183	0.21040482956494	NO	DOWN
THEMIS2	1349	RI	0.993884567901235	0.98839	1.00555910915857	0.317471564893132	0.485029551059093	NO	NOT
THEMIS2	1350	ES	0.966215662650602	0.96763	0.998538349007991	0.926243835372002	0.955406230553445	NO	NOT
THEMIS2	1352	ES	0.92478313253012	0.90843	1.01800153289755	0.455194601878139	0.615454725823445	NO	NOT
RPA2	1357	RI	0.0104577181208054	0.00473	2.21093406359522	0.0025362103760204	0.0133854013951964	YES	UP
RPA2	1359	AD	0.991119018404908	0.99612	0.994979539016291	0.0650187464940945	0.158968540178365	NO	NOT
SMPDL3B	1360	AT	0.16473313253012	0.10564	1.55938217086445	2.22299708272236e-07	5.64751077729642e-06	YES	UP
SMPDL3B	1361	AT	0.83526686746988	0.89436	0.933926905798425	2.22299708272237e-07	5.64751077729642e-06	YES	NOT
SMPDL3B	1362	ES	0.999709696969697	1	0.999709696969697	0.0484902734362582	0.127799997724805	NO	NOT
SMPDL3B	1363	AA	0.0256664516129032	0.01376	1.86529444861215	0.16813630447886	0.314298304252739	NO	UP
EYA3	1366	AT	0.0128753012048193	0.01436	0.896608718998557	0.801408755026192	0.877722315403162	NO	NOT
EYA3	1367	AT	0.987125301204819	0.98564	1.0015069408758	0.80132991094616	0.877692607055106	NO	NOT
EYA3	1369	ES	0.430766929133858	0.41704	1.03291513795765	0.818389753952444	0.888294424013429	NO	NOT
EYA3	1370	ES	NA	NA	NA	NA	NA	NA	NA
EYA3	1371	ES	NA	NA	NA	NA	NA	NA	NA
EYA3	1372	ES	0.973725806451613	0.97587	0.997802787719279	0.849424548408296	0.908246322110137	NO	NOT
ATPIF1	1378	AT	0.00951867469879518	0.00593	1.60517279912229	0.00747623989265461	0.0309017832608027	YES	UP
ATPIF1	1379	AT	0.990481927710843	0.99407	0.996390523515289	0.00748370513258552	0.0309233547486103	YES	NOT
ATPIF1	1380	RI	0.862419879518072	0.85023	1.0143371552616	0.722858900418979	0.8247740592033	NO	NOT
ATPIF1	1381	RI	0.0967795180722892	0.09947	0.972951825397498	0.801038944030201	0.877456678287458	NO	NOT
ATPIF1	1382	AA	0.0184253012048193	0.02172	0.848310368546007	0.409203558893198	0.573571514634205	NO	NOT
MED18	1383	RI	0.995769879518072	0.9955	1.00027109946567	0.91082830965646	0.946170773221766	NO	NOT
RCC1	1386	AP	0.681060975609756	0.74846	0.909949730927179	0.0209048056349631	0.0676064800434762	NO	NOT
RCC1	1387	AP	0.318939024390244	0.25154	1.26794555295477	0.0209048056349631	0.0676064800434762	NO	UP
RCC1	1388	ES	0.186947530864198	0.23238	0.804490622532909	0.116462497700943	0.242580769221706	NO	NOT
TAF12	1389	AD	0.063429746835443	0.03959	1.60216587106449	0.0151417756312716	0.0527050565789138	NO	UP
YTHDF2	1394	ES	0.993621951219512	0.99396	0.999659896997376	0.89350544897089	0.935193920177654	NO	NOT
YTHDF2	1395	RI	0.99808679245283	1	0.99808679245283	0.100918034512769	0.219156920340459	NO	NOT
EPB41	1399	AT	0.00198132530120482	0.00394	0.502874441930157	0.30151680611182	0.475680111380557	NO	DOWN
EPB41	1400	AT	0.998018674698795	0.99606	1.00196642240306	0.301516806111819	0.475680111380557	NO	NOT
EPB41	1401	ES	0.979185365853659	0.99048	0.988596807460684	0.00619457353684641	0.026728962676596	YES	NOT
EPB41	1403	ES	0.956964634146341	0.96922	0.987355434417719	0.150271680089304	0.29149415716982	NO	NOT
EPB41	1414	ES	0.981241095890411	0.97577	1.00560695234575	0.464364649309059	0.623532954577179	NO	NOT
SRSF4	1422	ES	0.999700602409639	1	0.999700602409639	0.0142912638902519	0.0505423755603081	NO	NOT
SRSF4	1424	ES	0.0675848484848485	0.06551	1.03167224064797	0.869005111727798	0.91993333220489	NO	NOT
SRSF4	1425	ES	0.187907272727273	0.14163	1.32674767158987	0.0504494332752749	0.131462895569759	NO	UP
MECR	1426	AA	0.209828	0.18818	1.11503945690297	0.427167089793639	0.589758471637494	NO	NOT
SDC3	1436	RI	0.086991095890411	0.03435	2.53249187453889	7.26386276087953e-09	3.0102901827474e-07	YES	UP
PUM1	1443	AD	0.509670186335404	0.58958	0.864463154000142	0.00146171702166133	0.00861920386244046	YES	NOT
PUM1	1445	AA	0.820085889570552	0.83937	0.977025494800329	0.40754997236199	0.571857191778837	NO	NOT
PUM1	1446	ES	0.99840981595092	0.99514	1.00328578486537	0.339649786049466	0.506438228190701	NO	NOT
PUM1	1447	AA	0.439556329113924	0.48315	0.909771973742987	0.0988998225740427	0.216216352849313	NO	NOT
PUM1	1448	ES	0.999086746987952	1	0.999086746987952	0.00149325216543253	0.00875798716899007	YES	NOT
PUM1	1449	ES	0.980217469879518	0.97091	1.00958633640556	0.165162567445271	0.310586885792007	NO	NOT
PUM1	1452	ES	0.954482926829268	0.93981	1.01561265237577	0.0429212865194253	0.116739433108087	NO	NOT
PUM1	1453	ES	0.0223541935483871	0.01862	1.20054745157825	0.512548897287957	0.664556286282986	NO	UP
PUM1	1455	AD	0.994450609756098	0.99759	0.996853025547667	0.0498862863192464	0.13046716973046	NO	NOT
PUM1	1456	AD	0.977969426751592	0.98845	0.989396961658751	0.0854892403593645	0.195012454266899	NO	NOT
SNRNP40	1457	AP	0.0152319277108434	0.01694	0.89916928635439	0.787999389453171	0.86824721716109	NO	NOT
SNRNP40	1458	AP	0.984768072289157	0.98306	1.00173750563461	0.787999389453175	0.86824721716109	NO	NOT
SNRNP40	1459	ES	0.0889542168674699	0.08556	1.03967060387412	0.702730672290442	0.809894117086924	NO	NOT
ZCCHC17	1460	AD	0.00360993788819876	0.00155	2.32899218593468	0.174976466807736	0.323151390789061	NO	UP
ZCCHC17	1461	ES	0.118558598726115	0.15202	0.779888164229145	0.167998804148486	0.314192144284268	NO	DOWN
ZCCHC17	1465	ES	0.980671604938272	0.96636	1.01480980684038	0.075940995461534	0.178495588845229	NO	NOT
ZCCHC17	1466	AD	0.0914813333333333	0.07248	1.26215967623252	0.17615482710905	0.324621076496268	NO	UP
SERINC2	1468	AP	0.000437575757575758	0	Inf	0.00380268369411865	0.0183083805059692	YES	UP
SERINC2	1469	AP	0.926088484848485	0.96141	0.963260715874065	2.57677879002167e-05	0.00031803072331682	YES	NOT
SERINC2	1470	AP	0.00205575757575758	0	Inf	8.58262336413273e-06	0.000126269102558313	YES	UP
SERINC2	1471	AP	0.0714175757575758	0.03859	1.85067571281616	6.67237992433713e-05	0.000708374247769554	YES	UP
TINAGL1	1473	AT	0.0155993975903614	0.00625	2.49590361445783	6.43261067619335e-06	9.87468290188521e-05	YES	UP
TINAGL1	1474	AT	0.984400602409639	0.99375	0.990591801166932	6.43261067619346e-06	9.87468290188521e-05	YES	NOT
TINAGL1	1475	ES	0.94482302631579	0.93985	1.00529129788348	0.216676429588226	0.376945909618349	NO	NOT
TINAGL1	1476	RI	0.166779518072289	0.05672	2.94040053018845	5.03417476889628e-17	1.34539311678038e-14	YES	UP
TINAGL1	1477	AA	0.988555151515151	1	0.988555151515151	2.38458002053671e-11	1.87349607585733e-09	YES	NOT
TINAGL1	1478	ES	0.998430722891566	1	0.998430722891566	1.13071971105992e-09	5.90427041739767e-08	YES	NOT
TINAGL1	1479	ES	0.995606024096386	0.99872	0.996882033098752	0.000110377785835608	0.00106438135537627	YES	NOT
PEF1	1487	AT	0.00455	0.00447	1.0178970917226	0.922373777625157	0.953123314448501	NO	NOT
PEF1	1488	AT	0.995449397590361	0.99553	0.99991903567985	0.921791043175751	0.952666173272073	NO	NOT
COL16A1	1490	AT	0.00403493975903614	0.00402	1.00371635796919	0.993450794733953	0.996327554414966	NO	NOT
COL16A1	1491	AT	0.995965060240964	0.99598	0.999984999940726	0.993450794733971	0.996327554414966	NO	NOT
PTP4A2	1518	ES	0.980853614457831	0.9839	0.996903765075548	0.200813369080875	0.357316202357745	NO	NOT
PTP4A2	1523	ES	0.994432530120482	0.99544	0.998987915012941	0.343156128464756	0.509354368421276	NO	NOT
PTP4A2	1527	ES	0.839116788321168	0.84252	0.995960675498704	0.895193880236078	0.93623718757576	NO	NOT
PTP4A2	1530	ES	0.998980722891566	0.99694	1.00204698667078	0.00936484500679713	0.0365894099661219	YES	NOT
PTP4A2	1531	ES	0.000440361445783133	0.00028	1.57271944922547	0.465721830196104	0.624686398936373	NO	UP
PTP4A2	1532	ES	0.000695783132530121	0.00192	0.362387048192771	0.0104217176314077	0.0396506577880964	YES	DOWN
PTP4A2	1535	ES	0.0051968	0.00323	1.60891640866873	0.448612745798153	0.609336125201298	NO	UP
PTP4A2	1536	ES	0.0119614173228346	0.0378	0.316439611715202	0.011563600403242	0.0430068114493138	YES	DOWN
PTP4A2	1537	ES	0.94505	0.9545	0.990099528548978	0.00558979062284252	0.0246649874583851	YES	NOT
KHDRBS1	1542	ES	0.971610843373494	0.96587	1.00594370192002	0.161757631970552	0.306339459140302	NO	NOT
TMEM39B	1543	AT	0.0890831325301205	0.11843	0.752200730643591	0.0251242029256363	0.0777835055640813	NO	DOWN
TMEM39B	1545	AT	0.910916265060241	0.88156	1.03330035965815	0.0251687078119522	0.0778857687678218	NO	NOT
TMEM39B	1546	ES	0.960276829268293	0.98293	0.976953424219723	0.0138445224561025	0.0493692936207792	YES	NOT
TMEM39B	1549	ES	0.919777848101266	0.93937	0.979143306792069	0.200089148655568	0.356401248728346	NO	NOT
KPNA6	1556	AA	0.999314634146341	1	0.999314634146341	0.176881107422323	0.325570589317845	NO	NOT
TXLNA	1558	AP	0.725443609022556	0.78358	0.925806693665684	0.00114023323002565	0.00708543684736368	YES	NOT
TXLNA	1559	AP	0.274556390977444	0.21642	1.26862762673248	0.00114023323002564	0.00708543684736368	YES	UP
CCDC28B	1560	AT	0.0653841463414634	0.04788	1.36558367463374	0.11038880041882	0.233033105797687	NO	UP
CCDC28B	1561	AT	0.934615853658537	0.95212	0.981615609018334	0.110388800418821	0.233033105797687	NO	NOT
CCDC28B	1562	RI	0.194306578947368	0.10948	1.77481347229968	0.000266711977732894	0.00217812402462645	YES	UP
CCDC28B	1563	AA	0.99805	1	0.99805	0.103691558004085	0.223083655251473	NO	NOT
TMEM234	1567	AT	0.211953012048193	0.21934	0.966321747279077	0.774355097303978	0.859322751597003	NO	NOT
TMEM234	1568	AT	0.788047590361446	0.78066	1.00946326231835	0.774337329046885	0.859322751597003	NO	NOT
TMEM234	1569	RI	0.736060784313725	0.526	1.39935510325803	0.00978155860469723	0.0378817755136957	YES	UP
TMEM234	1570	RI	0.88674578313253	0.92701	0.956565498897024	0.168607860020053	0.314902293344006	NO	NOT
TMEM234	1571	RI	0.893817469879518	0.91025	0.981947234143936	0.314267192547543	0.485029551059093	NO	NOT
TMEM234	1573	RI	0.180465217391304	0.09788	1.84373945025852	0.000853360168598501	0.00559580708701734	YES	UP
TMEM234	1574	AA	0.0175543624161074	0.01038	1.69117171638799	0.322113599986839	0.4879452091849	NO	UP
TMEM234	1575	ES	0.165011801242236	0.12969	1.27235562681962	0.0644344852816165	0.157938244019885	NO	UP
TMEM234	1577	ES	0.996200606060606	0.99819	0.998006998728304	0.335618583522807	0.502413899499298	NO	NOT
LCK	1583	ES	0.96396095890411	0.96507	0.998850817976012	0.93552692538702	0.961157136556132	NO	NOT
HDAC1	1585	AP	0.997511445783133	0.99733	1.00018193154035	0.792264219090063	0.871221119719288	NO	NOT
HDAC1	1586	AP	0.00248855421686747	0.00267	0.932042777852985	0.792264219090036	0.871221119719288	NO	NOT
BSDC1	1589	AT	2.71084337349398e-05	0	Inf	0.318774772907986	0.485029551059093	NO	UP
BSDC1	1590	AT	0.999972891566265	1	0.999972891566265	0.318774772907081	0.485029551059093	NO	NOT
BSDC1	1591	RI	0.102557228915663	0.046	2.22950497642745	3.37734910730505e-06	5.82410307717816e-05	YES	UP
BSDC1	1592	ES	0.0133987878787879	0.01249	1.07276123929447	0.836581925949498	0.90035282838101	NO	NOT
BSDC1	1593	ES	0.997034355828221	0.99729	0.999743661149937	0.834789581006498	0.899250767073173	NO	NOT
BSDC1	1594	ES	0.999611949685535	1	0.999611949685535	0.177111843886232	0.3258774421474	NO	NOT
BSDC1	1595	ES	0.999915060240964	1	0.999915060240964	0.210139812248095	0.368654332326076	NO	NOT
BSDC1	1598	AA	0.92021610738255	0.92284	0.997156719889201	0.92857280929427	0.956994191851845	NO	NOT
BSDC1	1599	AA	0.98115	0.99082	0.990240406935669	0.0183496712295712	0.0612154699432747	NO	NOT
BSDC1	1600	ES	0.97228417721519	0.97928	0.992856156783749	0.452993861447718	0.613260925028799	NO	NOT
BSDC1	1601	ES	0.994040963855422	0.99671	0.99732215374123	0.125512076276069	0.256086887940249	NO	NOT
BSDC1	1603	AA	0.182848170731707	0.12463	1.46712806492584	0.000952784139843031	0.00609584288226434	YES	UP
BSDC1	1605	ES	0.997593670886076	1	0.997593670886076	0.0911574899377886	0.204092163092435	NO	NOT
BSDC1	1606	ES	0.999665662650602	1	0.999665662650602	0.0541217343522038	0.138355485851333	NO	NOT
ZBTB8A	1609	AA	0.782570229007634	0.7707	1.0154018801189	0.755147459989039	0.846132368116271	NO	NOT
ZBTB8OS	1610	AT	0.170331927710843	0.19011	0.895965113412463	0.362292040222353	0.528838557422454	NO	NOT
ZBTB8OS	1611	AT	0.829668072289157	0.80989	1.02442068958643	0.362292040222353	0.528838557422454	NO	NOT
ZBTB8OS	1612	ES	0.831829	0.84409	0.985474001587508	0.362397340264084	0.528924021754603	NO	NOT
RBBP4	1615	AP	0.999690361445783	1	0.999690361445783	0.00600748648463812	0.0260319000086153	YES	NOT
RBBP4	1616	AP	0.000309638554216867	0	Inf	0.00600748648463386	0.0260319000086153	YES	UP
RBBP4	1622	AA	0.997205421686747	0.99824	0.998963597618556	0.226368018864915	0.388509148882184	NO	NOT
RBBP4	1623	ES	0.0329915662650602	0.04753	0.694120897644861	0.318415912598725	0.485029551059093	NO	DOWN
RBBP4	1625	ES	0.999953614457831	1	0.999953614457831	0.0557146873479963	0.141489876788503	NO	NOT
RBBP4	1627	ES	0.988629696969697	0.9889	0.9997266629282	0.884419897342006	0.929036419042587	NO	NOT
RBBP4	1629	AA	0.982357926829268	0.97901	1.00341970646803	0.239495946240888	0.404809551214007	NO	NOT
KIAA1522	1631	AP	0.0188380368098159	0.02816	0.668964375348578	0.195323263965053	0.350283572980971	NO	DOWN
KIAA1522	1632	AP	0.97500736196319	0.96994	1.00522440765737	0.451386699184111	0.611866127122006	NO	NOT
KIAA1522	1633	AP	0.00615276073619632	0.0019	3.23829512431385	0.0181877386357733	0.0608546960801242	NO	UP
KIAA1522	1634	ES	0.998973493975904	0.99941	0.999563236285312	0.354379281118846	0.520785604164076	NO	NOT
S100PBP	1635	AT	0.710983734939759	0.53244	1.33533118274314	2.08114212958434e-05	0.000267103139291479	YES	UP
S100PBP	1636	AT	0.289016265060241	0.46756	0.618137276628114	2.08114132933225e-05	0.000267103139291479	YES	DOWN
TMEM54	1644	ES	0.99770843373494	0.99874	0.998967132321665	0.000128362561965658	0.00119987709051952	YES	NOT
TMEM54	1645	ES	0.918847014925373	0.95084	0.966352924703813	0.000238588306614434	0.00198819683643518	YES	NOT
RNF19B	1646	AA	0.266498181818182	0.20271	1.31467703526309	0.00363107176079692	0.017623653172202	YES	UP
RNF19B	1647	AA	0.220767682926829	0.27965	0.789442813970425	0.000935120885238747	0.00601457986846471	YES	DOWN
AK2	1649	AT	0.00608012048192771	0.00534	1.13859934118496	0.500561370337183	0.654274789949333	NO	NOT
AK2	1650	AT	0.626656024096386	0.57958	1.08122437643878	0.0304713359730879	0.0901052112094945	NO	NOT
AK2	1651	AT	0.367261445783133	0.41509	0.884775460220994	0.0271337696803566	0.0824999799982965	NO	NOT
AK2	1652	ES	0.0656763636363636	0.06667	0.985096199735468	0.937272051462656	0.961841648989962	NO	NOT
AK2	1653	ES	0.957074096385542	0.98	0.976606220801574	7.7653071727472e-06	0.000116672107459147	YES	NOT
AK2	1654	ES	0.860292105263158	0.94661	0.908813666941146	2.85789741843787e-06	5.05998415645278e-05	YES	NOT
AK2	1655	ES	0.992983734939759	0.99738	0.995592186468306	2.01439332752344e-06	3.76282465214491e-05	YES	NOT
AK2	1656	ES	0.0437367469879518	0.06846	0.638865717031139	0.0378506828422598	0.106021376551013	NO	DOWN
ADC	1659	AT	0.901860130718954	0.89964	1.00246779902956	0.932646531472588	0.959444607180648	NO	NOT
ADC	1660	AT	0.0981392156862745	0.10036	0.977871818316805	0.932626765195879	0.959444607180648	NO	NOT
ADC	1662	ES	0.997914093959732	1	0.997914093959732	0.136575248318514	0.271972571179222	NO	NOT
TRIM62	1665	AP	0.991775657894737	1	0.991775657894737	0.00477764956692815	0.0218571510919407	YES	NOT
TRIM62	1666	AP	0.00822434210526316	0	Inf	0.00477764956692798	0.0218571510919407	YES	UP
PHC2	1670	AP	0.920166463414634	0.95827	0.960237160105851	0.0108028087256282	0.0407352661878176	YES	NOT
PHC2	1671	AP	0.0798335365853658	0.04173	1.91309697065339	0.0108028087256281	0.0407352661878176	YES	UP
PHC2	1674	AT	0.00738313253012048	0.00836	0.883149824177091	0.348483970686426	0.514602775425124	NO	NOT
PHC2	1675	AT	0.992617469879518	0.99164	1.00098571041862	0.348187941769261	0.514311381825681	NO	NOT
ZSCAN20	1678	AT	0.210029559748428	0.32354	0.649161030315966	0.000106309814050281	0.00103424375371865	YES	DOWN
ZSCAN20	1679	AT	0.789969811320755	0.67646	1.1677997388179	0.000106316150282089	0.00103424375371865	YES	NOT
SMIM12	1697	AP	0.947578787878788	0.96168	0.985336897802583	0.0292170225609286	0.0873243186633037	NO	NOT
SMIM12	1698	AP	0.05242	0.03832	1.36795407098121	0.0292278696006069	0.0873413560586547	NO	UP
SMIM12	1699	AT	0.0218228915662651	0.01804	1.20969465444928	0.22044798520603	0.381323452480367	NO	UP
SMIM12	1700	AT	0.978177108433735	0.98196	0.996147611342351	0.220447985206025	0.381323452480367	NO	NOT
SMIM12	1701	AD	0.941963870967742	0.95154	0.989936178161446	0.566691813335871	0.708989892967236	NO	NOT
SMIM12	1702	AD	0.188252727272727	0.16399	1.14795248047276	0.168225391054515	0.314430199778693	NO	NOT
SMIM12	1703	AD	0.0141889570552147	0.01063	1.33480310961568	0.278124921778774	0.449280756274969	NO	UP
GJB3	1704	AP	0.72402256097561	0.49276	1.46932088841548	0.00885381016247025	0.0351100795331701	YES	UP
GJB3	1705	AP	0.27597743902439	0.50724	0.544076648183089	0.00885381016247025	0.0351100795331701	YES	DOWN
ZMYM6	1710	AT	0.341398795180723	0.32303	1.05686405343381	0.187169467028952	0.339155351045307	NO	NOT
ZMYM6	1711	AT	0.0948132530120482	0.13176	0.719590566272376	0.00063892775431898	0.00441936965749755	YES	DOWN
ZMYM6	1712	AT	0.563789156626506	0.54524	1.03402016841484	0.196357402596246	0.351681349281074	NO	NOT
ZMYM4	1716	ES	NA	NA	NA	NA	NA	NA	NA
KIAA0319L	1717	AP	0.0288510067114094	0.0014	20.607861936721	7.813289917113e-07	1.65847950642109e-05	YES	UP
KIAA0319L	1718	AP	0.813641610738255	0.88078	0.923773939846789	0.000807685553079778	0.00533789095200289	YES	NOT
KIAA0319L	1719	AP	0.157504026845638	0.11782	1.33681910410489	0.0175220138087022	0.0590521964731567	NO	UP
KIAA0319L	1723	AA	0.994043571428571	0.99638	0.99765508282841	0.453957290664322	0.614222220547648	NO	NOT
KIAA0319L	1724	ES	0.998024050632911	0.99686	1.00116771726512	0.436985163524623	0.598946550708284	NO	NOT
KIAA0319L	1725	ES	0.969680722891566	0.95917	1.0109581439073	0.263602644661702	0.432972191369669	NO	NOT
NCDN	1727	AD	0.996186923076923	0.99067	1.00556888073417	0.422254440741091	0.585303355925565	NO	NOT
NCDN	1729	RI	0.483744055944056	0.62177	0.778011251659064	0.000202441218332177	0.00173643098089775	YES	DOWN
CLSPN	1730	AT	0.610903870967742	0.42575	1.43488871630709	0.0053145254707882	0.0237239016236885	YES	UP
CLSPN	1731	AT	0.389095483870968	0.57425	0.67757158706307	0.00531441406975821	0.0237239016236885	YES	DOWN
AGO3	1739	AT	0.0963012048192771	0.06936	1.38842567501841	0.0298026930938347	0.0886765325061666	NO	UP
AGO3	1740	AT	0.214448795180723	0.20933	1.0244532326027	0.869451936086061	0.920004619113885	NO	NOT
AGO3	1741	AT	0.689256626506024	0.72131	0.955562277669829	0.379960316540199	0.545849195957457	NO	NOT
TRAPPC3	1752	ES	0.0190975903614458	0.01059	1.80336075178903	0.00400417804457518	0.0190718224825886	YES	UP
TRAPPC3	1753	AD	0.972263235294118	0.99257	0.979541226607814	0.00397604328770217	0.018959101605493	YES	NOT
TRAPPC3	1754	AD	0.133942168674699	0.12385	1.08148703007427	0.324859724112487	0.491061479058974	NO	NOT
TRAPPC3	1755	AD	0.00645602409638554	0.00178	3.62697982943008	0.0046837952865215	0.0215206031974856	YES	UP
MAP7D1	1756	AP	0.0942260869565217	0.08337	1.1302157485489	0.625637502563694	0.754309002438582	NO	NOT
MAP7D1	1757	AP	0.905773913043478	0.91663	0.988156522308323	0.625637502563691	0.754309002438582	NO	NOT
MAP7D1	1758	AA	0.0976321212121212	0.10041	0.972334640096815	0.752303751216003	0.844716428313524	NO	NOT
MAP7D1	1759	AA	0.93403	0.92343	1.01147894263777	0.417925077646121	0.581635090894021	NO	NOT
MAP7D1	1760	RI	0.746170186335404	0.74435	1.00244533664997	0.964090417890328	0.978518141460505	NO	NOT
MAP7D1	1761	ES	0.744337575757576	0.76774	0.969517773930726	0.0900840522570074	0.202607038476913	NO	NOT
THRAP3	1762	ES	0.0409371428571429	0.03779	1.08327977923109	0.760220807947425	0.849358255457506	NO	NOT
SH3D21	1765	AT	0.350568518518519	0.3768	0.930383541715814	0.674902453040862	0.790227240685246	NO	NOT
SH3D21	1766	AT	0.649430864197531	0.6232	1.04209060365457	0.674909615302552	0.790227240685246	NO	NOT
SH3D21	1767	ES	0.969573134328358	0.97043	0.999117024750222	0.963651674125548	0.978323207450802	NO	NOT
SH3D21	1768	ES	0.975348031496063	0.97784	0.997451558021827	0.847843499823157	0.907294391887561	NO	NOT
STK40	1772	RI	0.029109696969697	0.01592	1.82849855337293	0.000384460210646944	0.00292971800843465	YES	UP
STK40	1773	AA	0.0303650306748466	0.02729	1.11267976089581	0.654361716431418	0.776372601719815	NO	NOT
STK40	1774	ES	0.407390853658537	0.42069	0.968387301002012	0.626635168170549	0.755036538140389	NO	NOT
OSCP1	1775	AP	0.999467741935484	1	0.999467741935484	0.105138627084768	0.225313179813436	NO	NOT
OSCP1	1776	AP	0.000532258064516129	0	Inf	0.1051386270848	0.225313179813436	NO	UP
OSCP1	1777	AT	0.278444155844156	0.23634	1.17815078211118	0.337566776985838	0.504270289539633	NO	NOT
OSCP1	1778	AT	0.721555844155844	0.76366	0.944865311992044	0.337566776985838	0.504270289539633	NO	NOT
OSCP1	1779	ES	0.999515540540541	1	0.999515540540541	0.318953764624203	0.485029551059093	NO	NOT
CSF3R	1786	RI	0.993936075949367	0.9908	1.00316519575027	0.745522201846253	0.840411475139495	NO	NOT
MEAF6	1792	AP	0.00181927710843373	0.00082	2.21863062004114	0.0451617878723619	0.121215921044869	NO	UP
MEAF6	1793	AP	0.998180722891566	0.99918	0.998999902811872	0.0451617878723643	0.121215921044869	NO	NOT
MEAF6	1794	AT	0.000306626506024096	0	Inf	0.0118084350060349	0.043687605465436	YES	UP
MEAF6	1795	AT	0.999693373493976	1	0.999693373493976	0.0118084350060372	0.043687605465436	YES	NOT
MEAF6	1801	ES	0.976605487804878	0.97116	1.00560719943663	0.249222238778184	0.416877039395315	NO	NOT
MEAF6	1803	ES	0.0142222929936306	0.00249	5.71176425447011	0.000177565030079363	0.00155890705792128	YES	UP
MEAF6	1805	ES	0.00765222929936306	0.01393	0.549334479494835	0.226937664127237	0.389211281361423	NO	DOWN
C1orf109	1814	AP	0.821441221374046	0.73288	1.12084000296644	0.00573725284838446	0.025155859928481	YES	NOT
C1orf109	1815	AP	0.178558778625954	0.26712	0.668459039480212	0.00573725284838452	0.025155859928481	YES	DOWN
C1orf109	1816	AA	0.0451481481481481	0.0329	1.37228413824159	0.555624791730221	0.699881924154617	NO	UP
C1orf109	1817	AD	0.984386419753086	0.99761	0.986744739680924	0.000361976599796006	0.00279160367500028	YES	NOT
CDCA8	1821	RI	0.830872891566265	0.75753	1.09681846470274	0.0361529538448094	0.10242632775014	NO	NOT
EPHA10	1825	AT	0.0983165354330709	0.10839	0.907062786540002	0.756373357367343	0.846983441847739	NO	NOT
EPHA10	1826	AT	0.901683464566929	0.89161	1.01129806144719	0.756373357367342	0.846983441847739	NO	NOT
EPHA10	1828	RI	0.999146385542169	0.99849	1.00065737818323	0.688906595453652	0.800437544119429	NO	NOT
EPHA10	1829	RI	0.997475301204819	0.99797	0.999504294923514	0.855617047628393	0.91201866131384	NO	NOT
MANEAL	1833	AP	0.998367878787879	1	0.998367878787879	0.0357141026519937	0.101521973041149	NO	NOT
MANEAL	1834	AP	0.00163212121212121	0	Inf	0.035714102651992	0.101521973041149	NO	UP
MANEAL	1835	AA	0.724279141104294	0.83304	0.869441012561575	0.00373651422685284	0.0180579566244642	YES	NOT
MANEAL	1836	ES	0.955205960264901	0.96733	0.987466490509858	0.236880741100095	0.401476542179084	NO	NOT
C1orf122	1841	RI	0.0164012121212121	0.02769	0.592315352878733	0.391885341951669	0.556522645036371	NO	DOWN
C1orf122	1842	AD	0.0265090909090909	0.03492	0.759137769447048	0.516951833424863	0.668337415848599	NO	DOWN
INPP5B	1848	AT	0.0637469879518072	0.07929	0.80397260627831	0.00853009107227111	0.0341402088269643	YES	NOT
INPP5B	1849	AT	0.936253614457831	0.92071	1.01688220444856	0.00852800691615675	0.0341402088269643	YES	NOT
INPP5B	1851	ES	0.992530666666667	0.99797	0.994549602359456	0.0685744036731511	0.165163485315812	NO	NOT
SF3A3	1853	ES	0.98906	0.98977	0.999282661628459	0.747914152765388	0.842095016056064	NO	NOT
UTP11L	1854	ES	0.997828658536585	0.99861	0.99921757096022	0.377761943854144	0.54351920883228	NO	NOT
RHBDL2	1859	AP	0.795428682170543	0.95375	0.834001239497292	5.02977076612612e-12	4.61715830348395e-10	YES	NOT
RHBDL2	1860	AP	0.203654263565891	0.04572	4.45438021797663	5.40321868844004e-12	4.92985606194471e-10	YES	UP
RHBDL2	1861	AP	0.000916279069767442	0.00053	1.72882843352348	0.58581455140458	0.722871892757706	NO	UP
RHBDL2	1862	AT	0.0120564102564103	0.00206	5.85262633806323	0.00327955055977216	0.0162569337738026	YES	UP
RHBDL2	1863	AT	0.98794358974359	0.99794	0.989982954630128	0.00327955055977205	0.0162569337738026	YES	NOT
AKIRIN1	1864	ES	0.984810909090909	0.99237	0.992382789776907	0.00539364754293871	0.0239866078688264	YES	NOT
AKIRIN1	1866	ES	0.999161818181818	0.99842	1.00074299210935	0.407754377837618	0.572017068932174	NO	NOT
NDUFS5	1869	AD	0.451213253012048	0.47487	0.9501826879189	0.548227548202653	0.694150235527353	NO	NOT
MACF1	1877	AT	0.999033734939759	0.99612	1.00292508426671	0.0964974460006265	0.212359451125414	NO	NOT
MACF1	1879	AT	0.000396385542168675	0.0038	0.10431198478123	0.0592310793110536	0.14804934552592	NO	DOWN
MACF1	1880	AT	0.000569879518072289	8e-05	7.12349397590361	0.0192869374187703	0.0635983622782944	NO	UP
MACF1	1881	ES	0.594095151515151	0.67998	0.873695037376322	0.00111383427545035	0.00695705725856831	YES	NOT
MACF1	1882	ES	0.000973170731707317	0.00082	1.18679357525283	0.861783619638719	0.915830604112899	NO	NOT
MACF1	1883	ES	0.734248765432099	0.84174	0.872298768541472	6.37230316980253e-07	1.38998934374208e-05	YES	NOT
MACF1	1885	ES	0.987163709677419	0.978844444444444	1.00849906773256	0.304835500127464	0.479400505505803	NO	NOT
MACF1	1886	ES	0.999459627329193	1	0.999459627329193	0.125611121551111	0.256220867676759	NO	NOT
PABPC4	1893	ES	0.905938554216867	0.88929	1.0187211755635	0.218450614956795	0.37900282790209	NO	NOT
PABPC4	1894	ES	0.96661686746988	0.95897	1.00797404243082	0.306235503299974	0.480666815459879	NO	NOT
PABPC4	1895	ES	0.907661818181818	0.9035	1.00460632892288	0.813165589691961	0.884973010540766	NO	NOT
PABPC4	1896	AD	0.782458490566038	0.77935	1.0039885681222	0.879708677793586	0.92658243026912	NO	NOT
PABPC4	1897	AD	0.754009638554217	0.71802	1.05012344858669	0.0423713732566748	0.115718637188809	NO	NOT
PPIE	1900	AT	0.00587228915662651	0.00177	3.31767748961949	1.27685414636132e-05	0.000176672264906847	YES	UP
PPIE	1901	AT	0.877644578313253	0.73655	1.19156143956724	2.56538027890312e-05	0.000317772831124867	YES	NOT
PPIE	1902	AT	0.116484939759036	0.26167	0.445159704051042	2.31696961320065e-05	0.000292778353096214	YES	DOWN
PPIE	1903	ES	0.563436029411765	0.56553	0.996297330666392	0.932639994733504	0.959444607180648	NO	NOT
PPIE	1904	AD	0.101230722891566	0.08075	1.25363124323921	0.502913985444082	0.656515522306061	NO	UP
PPIE	1905	ES	0.873554421768707	0.78862	1.10770006057253	0.397496671059244	0.561862173597444	NO	NOT
PPIE	1906	ES	0.995472727272727	0.99567	0.999801869367087	0.924161282400821	0.954206594755532	NO	NOT
PPIE	1907	AD	0.0124834355828221	0.00609	2.0498252188542	0.00312734343694579	0.0156625591845031	YES	UP
PPIE	1909	ES	0.999708484848485	0.9991	1.00060903297817	0.520417707409835	0.671233038464648	NO	NOT
PPIE	1910	AD	0.854262893081761	0.85623	0.997702595192601	0.896148712546103	0.936689561854129	NO	NOT
BMP8B	1911	AT	0.121284939759036	0.11913	1.01808897640423	0.91545265588638	0.948727464345282	NO	NOT
BMP8B	1912	AT	0.878713855421687	0.88087	0.99755225563555	0.915405535527152	0.948727464345282	NO	NOT
TRIT1	1913	AT	0.987756024096386	0.98581	1.00197403566244	0.723850321014884	0.825330249528262	NO	NOT
TRIT1	1914	AT	0.0122439759036145	0.01419	0.862859471713493	0.723850321014886	0.825330249528262	NO	NOT
TRIT1	1916	ES	0.999435185185185	0.99753	1.00190990264472	0.463377384630924	0.6225011601725	NO	NOT
TRIT1	1918	ES	0.998572784810127	1	0.998572784810127	0.000183664117023349	0.00160374165060187	YES	NOT
TRIT1	1920	ES	0.994262658227848	0.99482	0.999439756164782	0.889272787495411	0.932378931186243	NO	NOT
TRIT1	1921	AA	0.990015789473684	0.98532	1.00476575069387	0.599754921039893	0.733612576582637	NO	NOT
TRIT1	1922	AD	0.897146308724832	0.89271	1.0049694847429	0.855934162529316	0.912242084104991	NO	NOT
TRIT1	1923	ES	0.944555974842767	0.97335	0.970417603989076	0.0277392278837033	0.0838824958660705	NO	NOT
TRIT1	1924	ES	0.983889024390244	0.98718	0.99666628617906	0.597978103568704	0.732694038662741	NO	NOT
TRIT1	1932	ES	0.995148466257669	0.99656	0.998583593820411	0.703448974194389	0.81043900210549	NO	NOT
TRIT1	1936	ES	0.965907086614173	0.9841	0.981513145629685	0.324587163805916	0.490748493328727	NO	NOT
TRIT1	1971	ES	0.977031	0.98606	0.990842976086648	0.276625805325228	0.4476473948004	NO	NOT
TRIT1	1972	ES	0.97772303030303	0.97392	1.00390486929422	0.670414365346072	0.787326873610292	NO	NOT
MYCL	1975	AT	0.867851204819277	0.92353	0.939710897122213	1.443853711462e-07	3.86481378712395e-06	YES	NOT
MYCL	1976	AT	0.132148795180723	0.07647	1.7281129224627	1.44385371146199e-07	3.86481378712395e-06	YES	UP
MYCL	1977	RI	0.630227586206897	0.61348	1.02729931897845	0.761673458300895	0.850421357550928	NO	NOT
MFSD2A	1978	AA	0.00733709677419355	0.01557	0.471232933474216	0.349837965957383	0.516164597572575	NO	DOWN
MFSD2A	1980	ES	0.995730909090909	0.99628	0.999448858845815	0.856044610749894	0.912331149981542	NO	NOT
CAP1	1981	AA	0.910251204819277	0.92062	0.988737160630094	0.00239022766359811	0.0127738493355666	YES	NOT
CAP1	1982	AA	0.257193333333333	0.29956	0.858570347620955	0.00324592767142206	0.0161350367744195	YES	NOT
CAP1	1983	AD	0.689560736196319	0.70735	0.974850832256053	0.251938682631541	0.419868939762209	NO	NOT
CAP1	1984	ES	0.487205487804878	0.53009	0.919099563856851	0.0551012650828336	0.140352122940072	NO	NOT
CAP1	1985	AA	0.296969325153374	0.316	0.93977634542207	0.0709360331862834	0.169349363605236	NO	NOT
CAP1	1986	AD	0.731215757575758	0.7245	1.00926950666081	0.456155180433197	0.616262507625807	NO	NOT
PPT1	1987	AP	0.997305421686747	0.99785	0.999454248320636	0.854536145336465	0.911287127228904	NO	NOT
PPT1	1988	AP	0.00269457831325301	0.00215	1.25329223872233	0.854536145336476	0.911287127228904	NO	UP
PPT1	1991	RI	0.999666265060241	1	0.999666265060241	0.0703181342012806	0.16833599893678	NO	NOT
PPT1	1993	AA	0.00126219512195122	0.00092	1.3719512195122	0.609543174763854	0.742428224167802	NO	UP
PPT1	1995	ES	0.999884939759036	0.99922	1.00066545881691	0.129842350788219	0.262476428118103	NO	NOT
SMAP2	1996	AP	0.00196666666666667	0.0041	0.479674796747968	0.458107203171545	0.618009787546281	NO	DOWN
SMAP2	1997	AP	0.957638787878788	0.93796	1.02098041268155	0.142393150892829	0.280350712596642	NO	NOT
SMAP2	1998	AP	0.0403945454545455	0.05795	0.69705859283081	0.163937698782466	0.30907123448179	NO	DOWN
ZNF684	2008	AT	0.250035031847134	0.21712	1.15159834122667	0.0692899982815762	0.166438204647911	NO	NOT
ZNF684	2009	AT	0.749964968152866	0.78288	0.957956478838221	0.0692899982815765	0.166438204647911	NO	NOT
NFYC	2012	AP	0.0131277108433735	0.00891	1.47336822035617	0.0667712392273323	0.162085726692525	NO	UP
NFYC	2013	AP	0.936625301204819	0.86418	1.08383126339978	0.0160649205306717	0.0551826199505646	NO	NOT
NFYC	2014	AP	0.00587409638554217	0.00129	4.55356308956757	0.0888485204348989	0.20066593239825	NO	UP
NFYC	2015	AP	0.0443698795180723	0.12561	0.353235248133686	0.0103749901560111	0.0395470836901721	YES	DOWN
NFYC	2017	AA	0.933842771084337	0.95276	0.980144812003377	0.10872178615187	0.230445646898183	NO	NOT
NFYC	2018	AA	0.961807878787879	0.96412	0.997601832539392	0.769012654551108	0.855603261250875	NO	NOT
NFYC	2019	AA	0.365106024096386	0.42009	0.869113818696911	0.00135640554360799	0.00812096675879321	YES	NOT
NFYC	2020	ES	0.0727872727272727	0.06356	1.14517420905086	0.174707937200457	0.32284870128604	NO	NOT
NFYC	2021	AA	0.990772891566265	0.99529	0.995461515303344	0.044437425312801	0.119754998911416	NO	NOT
NFYC	2022	ES	0.998703703703704	0.99897	0.999733429135713	0.760217726054541	0.849358255457506	NO	NOT
NFYC	2023	ES	0.0311298136645963	0.04733	0.657718437874419	0.120081706129066	0.248003723240029	NO	DOWN
CTPS1	2025	AP	0.00405211267605634	0.13232	0.0306235843111876	0.00419223097858651	0.0197860858351549	YES	DOWN
CTPS1	2026	AP	0.971546478873239	0.8359	1.16227596467668	0.00395039636804835	0.0188585001730643	YES	NOT
CTPS1	2027	AP	0.0244014084507042	0.03178	0.767822795805671	0.541130142427836	0.687935357110764	NO	DOWN
CTPS1	2028	AT	0.00662289156626506	0.01228	0.539323417448295	0.218544189467556	0.379071967920484	NO	DOWN
CTPS1	2029	AT	0.993377108433735	0.98772	1.0057274414143	0.21854418946755	0.379071967920484	NO	NOT
CTPS1	2030	ES	0.999848795180723	1	0.999848795180723	0.191622061818799	0.345269650166792	NO	NOT
SCMH1	2047	ES	0.679613939393939	0.65242	1.04168	0.46105287341101	0.620312022948325	NO	NOT
SCMH1	2048	ES	0.991146060606061	0.99844	0.992694664282341	0.00113479141153108	0.00706844472357795	YES	NOT
SCMH1	2049	ES	0.897813636363636	0.89787	0.999937225170277	0.998440277816386	0.999087870201538	NO	NOT
SCMH1	2051	ES	0.869100740740741	0.80348	1.08167065856118	0.0558195754339285	0.141660850142289	NO	NOT
SCMH1	2053	ES	0.786862420382166	0.81693	0.963194423490587	0.446517750211062	0.607656992044696	NO	NOT
SCMH1	2057	ES	0.722058278145695	0.62623	1.15302409361687	0.0532652530217407	0.136816892261484	NO	NOT
FOXJ3	2063	AP	0	0	NA	NA	NA	NA	NA
FOXJ3	2064	AP	0.447373793103448	0.32131	1.3923431984795	0.0102679743933338	0.0392460944689349	YES	UP
FOXJ3	2065	AP	0.170201379310345	0.08311	2.04790493695518	0.00404317058060207	0.0192156375864452	YES	UP
FOXJ3	2066	AP	0	0.00268	0	0.343436396137914	0.509354368421276	NO	DOWN
FOXJ3	2067	AP	0.382419310344828	0.59289	0.645008872379071	0.000393388944324704	0.00298635968671993	YES	DOWN
FOXJ3	2068	RI	0.019945652173913	0.01507	1.32353365453968	0.145766755558071	0.285107442539993	NO	UP
FOXJ3	2069	ES	0.7762	0.76883	1.00958599430303	0.863796773977476	0.917137138880841	NO	NOT
PPCS	2071	AP	0.0306660606060606	0.02752	1.11431906272023	0.435154323441833	0.597281336619996	NO	NOT
PPCS	2072	AP	0.969333333333333	0.97248	0.996764286497752	0.435069380690591	0.597237203236374	NO	NOT
PPCS	2073	AT	0.96325421686747	0.97661	0.986324343256233	0.000135295947199434	0.00125184843009073	YES	NOT
PPCS	2074	AT	0.0367457831325301	0.02339	1.57100398172425	0.000135295947199422	0.00125184843009073	YES	UP
PPCS	2075	AD	0.774553614457831	0.61013	1.26948947676369	0.00139484520809708	0.00830423455674844	YES	UP
PPIH	2095	AP	0.00184819277108434	0.00176	1.05010952902519	0.864585383401346	0.917687478438411	NO	NOT
PPIH	2096	AP	0.981110240963855	0.98448	0.996577117832618	0.442949342224544	0.604387683394704	NO	NOT
PPIH	2097	AP	0.0170421686746988	0.01376	1.23852970019613	0.438350652649875	0.600216339809704	NO	UP
PPIH	2100	AT	0.98075	0.9841	0.996595874403008	0.468764220034819	0.627378800954329	NO	NOT
PPIH	2101	AT	0.01925	0.0159	1.21069182389937	0.468764220034815	0.627378800954329	NO	UP
PPIH	2103	AD	0.0193606060606061	0.0153	1.2653990889285	0.443677474224915	0.604846252667705	NO	UP
LEPRE1	2106	RI	0.371249	0.403722222222222	0.919564937388193	0.632318062984692	0.759188771295887	NO	NOT
LEPRE1	2107	RI	0.108645	0.1113	0.976145552560647	0.887458440454582	0.931118497519375	NO	NOT
LEPRE1	2108	AD	0.209950649350649	0.22403	0.937154172881531	0.659097097122434	0.779619940525286	NO	NOT
C1orf50	2109	AT	0.0201638888888889	0.00894	2.25546855580413	0.11870780276233	0.245987683103357	NO	UP
C1orf50	2110	AT	0.976883333333333	0.98937	0.987379173952448	0.101340562555965	0.219754666094557	NO	NOT
C1orf50	2111	AT	0.00295277777777778	0.00169	1.74720578566732	0.545611973282338	0.692181205994462	NO	UP
C1orf50	2112	AA	0.0528122302158273	0.04606	1.1466	0.667722374679576	0.785496793408251	NO	NOT
C1orf50	2116	ES	0.987778181818182	0.98393	1.00391103210409	0.589377581165052	0.725942244241655	NO	NOT
CCDC23	2118	AP	0.0166509677419355	0.02124	0.783943867322763	0.481157731496944	0.637480465482777	NO	DOWN
CCDC23	2119	AP	0.983348387096774	0.97876	1.00468795935344	0.481218611948403	0.637519815717605	NO	NOT
CCDC23	2120	RI	0.995453374233129	0.99692	0.998528843069784	0.472754314491312	0.630977356985829	NO	NOT
SLC2A1	2138	AT	0.00818132530120482	0.00956	0.855787165397994	0.70616284604008	0.812360125998046	NO	NOT
SLC2A1	2139	AT	0.00819518072289157	0.00481	1.70377977606893	0.021395702576893	0.0687681383676445	NO	UP
SLC2A1	2140	AT	0.983621084337349	0.9856	0.997992171608512	0.67163130132481	0.78813773875433	NO	NOT
EBNA1BP2	2145	AP	0.991122289156626	0.99021	1.00092130876948	0.704721551883286	0.811389605904902	NO	NOT
EBNA1BP2	2146	AP	0.00887710843373494	0.00979	0.906752649002547	0.70453757213599	0.811311048171041	NO	NOT
C1orf210	2154	AD	0.938493288590604	0.95674	0.980928244445308	0.0312697787201381	0.0919576441944054	NO	NOT
TIE1	2158	AT	0.00645679012345679	0.00871	0.741307706481836	0.642210494312422	0.766591629297952	NO	DOWN
TIE1	2159	AT	0.993543209876543	0.99129	1.00227300777426	0.642210494312423	0.766591629297952	NO	NOT
TIE1	2160	ES	0.997791836734694	1	0.997791836734694	0.0509952108617229	0.132557487772055	NO	NOT
TIE1	2162	ES	0.854597580645161	0.91599	0.932976976435508	0.00988903418236321	0.0381977590968009	YES	NOT
CDC20	2165	AP	0.135301212121212	0.1563	0.86565074933597	0.413086473134154	0.577178092608597	NO	NOT
CDC20	2166	AP	0.864698787878788	0.8437	1.02488892720018	0.413086473134154	0.577178092608597	NO	NOT
ELOVL1	2167	ES	0.997676506024096	0.99924	0.998435316864914	0.00638026389033756	0.027351274632225	YES	NOT
MED8	2170	RI	0.965786144578313	0.93813	1.0294800769385	0.000135600039116319	0.00125304583822812	YES	NOT
MED8	2171	AA	0.99468303030303	0.99037	1.00435496865114	0.314082261350765	0.485029551059093	NO	NOT
MED8	2172	AA	0.0737909090909091	0.05286	1.39596876827297	0.0633364869010333	0.155990399964296	NO	UP
SZT2	2175	AT	0.112171686746988	0.15215	0.737244079835609	0.00778281892671759	0.0318376108462965	YES	DOWN
SZT2	2176	AT	0.10818734939759	0.16431	0.658434358210641	0.00382768665832766	0.0184042375506869	YES	DOWN
SZT2	2177	AT	0.779639759036145	0.68356	1.1405579013344	0.00294103859660736	0.0149143569411998	YES	NOT
HYI	2181	AT	0.0741072727272727	0.05364	1.38156735136601	0.0703927424140644	0.168431446617961	NO	UP
HYI	2182	AT	0.925892727272727	0.94636	0.9783726354376	0.070392742414065	0.168431446617961	NO	NOT
HYI	2183	AD	0.370440490797546	0.38743	0.956148183665555	0.423504272790233	0.586150084523643	NO	NOT
PTPRF	2186	AP	NA	NA	NA	NA	NA	NA	NA
PTPRF	2188	AP	0	0	NA	NA	NA	NA	NA
PTPRF	2189	ES	0.00947048192771084	0.10635	0.0890501356625373	0.0092388296914135	0.0362221460732662	YES	DOWN
PTPRF	2190	ES	0.179946666666667	0.32141	0.559866421911784	7.36002327779928e-05	0.000768399108187589	YES	DOWN
PTPRF	2191	ES	0.99665843373494	0.97935	1.01767338922238	0.0254069805402704	0.0784157794414218	NO	NOT
ST3GAL3	2195	AT	0.969480722891566	0.98991	0.979362490419903	0.000494614864428107	0.00360302947227974	YES	NOT
ST3GAL3	2197	AT	0.0305192771084337	0.01009	3.02470536258015	0.00049461486442809	0.00360302947227974	YES	UP
ST3GAL3	2199	ES	0.983986713286713	0.98261	1.00140107803372	0.82613545369004	0.893587228311801	NO	NOT
ST3GAL3	2202	ES	0.996768421052632	0.99195	1.00485752412181	0.233527699548433	0.39696317175206	NO	NOT
ST3GAL3	2210	ES	0.992496923076923	1	0.992496923076923	0.0100211856130391	0.0385716463566586	YES	NOT
ST3GAL3	2213	ES	0.9922	0.99366	0.998530684539984	0.722936113040325	0.824803173589991	NO	NOT
ST3GAL3	2223	ES	0.999424113475177	1	0.999424113475177	0.165120792194039	0.310542738840687	NO	NOT
ST3GAL3	2233	ES	0.999088028169014	1	0.999088028169014	0.158046605998448	0.302466873164986	NO	NOT
IPO13	2491	AP	0.101675151515152	0.04449	2.28534842695328	7.81228570250886e-07	1.65847950642109e-05	YES	UP
IPO13	2492	AP	0.898324848484849	0.9555	0.94016206016206	7.91719509917349e-07	1.67948449288155e-05	YES	NOT
DPH2	2496	ES	0.994085542168675	1	0.994085542168675	4.53299490257161e-12	4.21518849282693e-10	YES	NOT
DPH2	2497	ES	0.960978461538462	0.932638	1.03038797125192	0.548135777476688	0.694085823882118	NO	NOT
DPH2	2499	ES	0.99646303030303	0.99244	1.0040536760943	0.414172149249108	0.57818520617217	NO	NOT
DPH2	2500	AA	0.0835539393939394	0.06748	1.23820301413662	0.382861387102776	0.548322643978873	NO	UP
DPH2	2501	AD	0.0504327272727273	0.04068	1.23974255832663	0.570605346878052	0.711731141023408	NO	UP
DPH2	2502	AD	0.999058536585366	0.99348	1.00561514734606	0.311795989971915	0.485029551059093	NO	NOT
DPH2	2503	AD	0.939064848484849	0.94378	0.99500397177822	0.696481962170687	0.805537186602443	NO	NOT
ATP6V0B	2505	AP	0.978519879518072	0.98822	0.99018424998287	0.000166291551874608	0.0014822721507701	YES	NOT
ATP6V0B	2506	AP	0.0214801204819277	0.01177	1.82498899591569	0.000163502071275368	0.00146229876183327	YES	UP
ATP6V0B	2509	RI	0.0347542168674699	0.01474	2.35781661244707	3.20916501702978e-05	0.000380182442733012	YES	UP
ATP6V0B	2510	ES	0.304165030674847	0.16735	1.81753827711292	0.000500227962855467	0.00363715451741162	YES	UP
ATP6V0B	2511	ES	0.95913313253012	0.95524	1.00407555434249	0.478207103778347	0.635116258246931	NO	NOT
ATP6V0B	2512	AD	0.0790763157894737	0.02844	2.78046117403213	1.530014136486e-05	0.000205908841421378	YES	UP
ATP6V0B	2513	AA	0.0223584337349398	0.0099	2.25842764999392	2.33056542995235e-05	0.000294277236822965	YES	UP
B4GALT2	2514	AP	0.48734	0.266587	1.82806770760069	0.000756271979145747	0.00507295848879883	YES	UP
B4GALT2	2515	AP	0.512661	0.733413	0.69900720944898	0.000756287968926139	0.00507295848879883	YES	DOWN
B4GALT2	2516	AA	0.999604848484849	0.99921	1.00039516066177	0.634066901786849	0.760535205624181	NO	NOT
B4GALT2	2517	AD	0.916747402597403	0.853928571428571	1.07356450325083	0.314023831402463	0.485029551059093	NO	NOT
CCDC24	2523	AA	0.923617391304348	0.90644	1.01895038977136	0.487118069851286	0.642853056393598	NO	NOT
CCDC24	2524	RI	0.0901829268292683	0.06331	1.42446575310801	0.302560389788174	0.476794604410829	NO	UP
CCDC24	2525	RI	0.21861265060241	0.1878	1.16407162195106	0.220170213696267	0.381006939428194	NO	NOT
CCDC24	2530	ES	0.895627972027972	0.829122222222222	1.08021223894772	0.195072432929927	0.349981681259893	NO	NOT
CCDC24	2531	ES	0.877262585034014	0.92787	0.945458507155112	0.0247714968996153	0.0769209643545893	NO	NOT
CCDC24	2532	AA	0.561746	0.376266666666667	1.49294755492558	0.00562468404167541	0.0247843242850538	YES	UP
SLC6A9	2536	AT	0.901126506024096	0.89893	1.00244346726007	0.802982560403618	0.878708765884034	NO	NOT
SLC6A9	2538	AT	0.0988734939759036	0.10107	0.978267477747142	0.802982560403617	0.878708765884034	NO	NOT
SLC6A9	2539	RI	0.0125496551724138	0.01606	0.781423111607334	0.299606990523849	0.473651538549532	NO	DOWN
SLC6A9	2540	AA	0.984662595419847	0.98733	0.997298365713437	0.711100994037465	0.815945986099986	NO	NOT
SLC6A9	2542	ES	0.992057232704402	0.99114	1.00092543203221	0.870719338820588	0.920800282876136	NO	NOT
SLC6A9	2544	ES	0.983137419354839	0.99125	0.991815807671968	0.161414184416523	0.306064739289453	NO	NOT
DMAP1	2545	RI	0.856907857142857	0.74044	1.15729546910331	0.00269809427624115	0.0139896147005653	YES	NOT
DMAP1	2547	RI	0.467564583333333	0.28512	1.63988700664048	9.74475931085191e-10	5.19225864630494e-08	YES	UP
ERI3	2548	AP	0.985890909090909	0.98519	1.00071144560025	0.903577013561059	0.941814556928904	NO	NOT
ERI3	2549	AP	0	0	NA	NA	NA	NA	NA
ERI3	2550	AP	0.014109696969697	0.01481	0.952714177562253	0.903660053590816	0.941820294807757	NO	NOT
ERI3	2552	ES	0.96254303030303	0.94555	1.01797158299723	0.0558613793795649	0.141745744431954	NO	NOT
RNF220	2553	AP	0.000503636363636364	0	Inf	0.0301549427228389	0.0894501757521304	NO	UP
RNF220	2554	AP	0.011829696969697	0.01132	1.04502623407217	0.894646419037239	0.935926337952871	NO	NOT
RNF220	2555	AP	0.987667272727273	0.98868	0.998975677395389	0.792667633828399	0.871427525537315	NO	NOT
RNF220	2557	AT	0.121640361445783	0.14512	0.83820535726146	0.133944297148455	0.268086201410519	NO	NOT
RNF220	2558	AT	0.878359638554217	0.85488	1.02746542035633	0.133944368271989	0.268086201410519	NO	NOT
RNF220	2559	AD	0.497203012048193	0.4628	1.07433667253283	0.00685355952511351	0.0288534685985956	YES	NOT
TMEM53	2561	AT	0.356888554216867	0.42355	0.84261257045654	0.00043265442160359	0.00323584540320015	YES	NOT
TMEM53	2562	AT	0.643112048192771	0.57645	1.1156423769499	0.000432623322689414	0.00323584540320015	YES	NOT
TMEM53	2563	AA	0.768140243902439	0.72401	1.06095253367003	0.130950772347601	0.263967572721861	NO	NOT
TMEM53	2568	ES	0.900800793650794	0.93075	0.967822501907917	0.166627869687581	0.312424954428581	NO	NOT
KIF2C	2573	AP	0.000810625	0	Inf	0.159370257000293	0.303682118394775	NO	UP
KIF2C	2574	AP	0.999189	1	0.999189	0.159370257000316	0.303682118394775	NO	NOT
KIF2C	2575	ES	0.949430864197531	0.94864	1.00083368211074	0.960312188128411	0.976480900484328	NO	NOT
RPS8	2577	AD	0.995116265060241	0.9947	1.00041848302025	0.457675604669191	0.617701912600486	NO	NOT
PTCH2	2586	AT	0.917551111111111	0.95135	0.964472708373481	0.0231294534116962	0.0728910657610386	NO	NOT
PTCH2	2587	AT	0.0824488888888889	0.04865	1.69473564005938	0.0231294534116963	0.0728910657610386	NO	UP
EIF2B3	2588	AT	0.181093975903614	0.13387	1.35275996043635	0.0027503732922327	0.0141869939075486	YES	UP
EIF2B3	2589	AT	0.818906024096386	0.86613	0.94547703473657	0.00275037329223269	0.0141869939075486	YES	NOT
HECTD3	2592	RI	0.0413728915662651	0.02405	1.72028655161185	0.0188306744568273	0.0624518195953856	NO	UP
MUTYH	2593	AP	0.338498765432099	0.22521	1.50303612376048	6.58866919452226e-05	0.000701241834842522	YES	UP
MUTYH	2594	AP	0.192783333333333	0.19567	0.985247270063542	0.869288357845616	0.919975945108442	NO	NOT
MUTYH	2595	AP	0.468717901234568	0.57912	0.80936231046168	2.51236793551713e-07	6.30712130912624e-06	YES	NOT
MUTYH	2600	ES	0.996270481927711	0.99783	0.998437090413909	0.517266199399221	0.668565577829739	NO	NOT
MUTYH	2601	ES	0.992585454545455	0.98959	1.00302696525375	0.642976162369533	0.767235758929276	NO	NOT
MUTYH	2603	ES	0.991092682926829	0.99669	0.994384094278892	0.0447139481477093	0.120351793345075	NO	NOT
MUTYH	2608	ES	0.955326984126984	0.993855555555556	0.961233228296405	0.000134603826044014	0.00124654528233557	YES	NOT
MUTYH	2609	ES	0.987151829268293	0.9921	0.995012427445109	0.395057949787693	0.559603600590297	NO	NOT
MUTYH	2612	ES	0.967442	0.972088888888889	0.995219880154993	0.827408947065583	0.894365830329712	NO	NOT
MUTYH	2613	ES	0.973214935064935	0.98201	0.991043813265583	0.551417386812522	0.696704574040941	NO	NOT
MUTYH	2614	ES	0.992853939393939	0.99162	1.00124	0.851348802269977	0.909353905395434	NO	NOT
MUTYH	2615	ES	0.977592857142857	0.972714285714286	1.00501542076663	0.865704655554964	0.918173956335531	NO	NOT
MUTYH	2651	ES	0.974340425531915	0.9543	1.02100013154345	0.562687509902205	0.705677066544471	NO	NOT
MUTYH	2652	ES	0.992166060606061	0.98916	1.00303900340295	0.701038882075677	0.808935937579988	NO	NOT
MUTYH	2671	AA	0.868051552795031	0.9439	0.919643556303667	0.00019422470676214	0.00167770764478863	YES	NOT
MUTYH	2672	AA	0.0676618320610687	0.0475	1.42445962233829	0.477749114260892	0.634972106634645	NO	UP
MUTYH	2673	AA	0.135717910447761	0.17702	0.766681224990177	0.178600579119926	0.327811067267435	NO	DOWN
MUTYH	2674	AA	0.221571631205674	0.25757	0.86023850295327	0.272680066528553	0.443239382441745	NO	NOT
TOE1	2677	ES	0.993714545454545	0.98744	1.00635435616802	0.314008653392808	0.485029551059093	NO	NOT
TOE1	2678	ES	0.998267073170732	0.99546	1.00281987540507	0.387977038490361	0.552849769654533	NO	NOT
TESK2	2681	AT	0.0249042168674699	0.04094	0.60831013354836	0.192453458480684	0.346381526900673	NO	DOWN
TESK2	2682	AT	0.975095180722892	0.95906	1.01671968461086	0.192469363517321	0.346391784672644	NO	NOT
TESK2	2683	ES	0.98226	0.9983	0.983932685565461	0.000975617664624878	0.00621148736729187	YES	NOT
TESK2	2684	ES	0.986735507246377	0.99621	0.990489462308526	0.0325960058048981	0.0948102693481914	NO	NOT
CCDC163P	2685	AT	0.978304294478528	0.9743	1.0041099194073	0.734391072292656	0.832753153303661	NO	NOT
CCDC163P	2686	AT	0.0216957055214724	0.0257	0.844190876321883	0.734391072292661	0.832753153303661	NO	NOT
PRDX1	2693	ES	0.995700602409639	0.99519	1.00051307027767	0.414363603859966	0.578333542174977	NO	NOT
PRDX1	2694	AD	0.013328313253012	0.00847	1.57359070283495	0.000554234966486225	0.00394449339431934	YES	UP
AKR1A1	2695	AT	0.0713909638554217	0.01969	3.62574727554199	1.04237494907669e-11	8.9809862279263e-10	YES	UP
AKR1A1	2696	AT	0.928609638554217	0.98031	0.947261211814851	1.04254694139918e-11	8.9809862279263e-10	YES	NOT
AKR1A1	2697	ES	0.924077070063694	0.95756	0.965033073712033	5.25569118437838e-05	0.000575616051916704	YES	NOT
AKR1A1	2698	ES	0.353324096385542	0.41826	0.844747516820978	7.58436223253795e-05	0.000787219689708167	YES	NOT
NASP	2706	ES	0.342386746987952	0.1734	1.97454871388669	3.25419819995362e-09	1.49257758249494e-07	YES	UP
NASP	2708	ES	0.999806060606061	1	0.999806060606061	0.00326031921721151	0.0161899772569679	YES	NOT
NASP	2709	AA	0.000733333333333333	0	Inf	0.000117445194476821	0.00111833691391173	YES	UP
NASP	2717	ES	0.964008955223881	0.97525	0.988473678773525	0.287867905911911	0.460005866033718	NO	NOT
NASP	2719	ES	0.997080722891566	0.99736	0.999719983648398	0.805511368718894	0.880319199702165	NO	NOT
NASP	2729	ES	0.912883333333333	0.91758	0.994881463559944	0.918012402075886	0.950112680732915	NO	NOT
NASP	2731	ES	0.990661146496815	0.98891	1.00177078449689	0.777081956041398	0.861306860100617	NO	NOT
NASP	2742	ES	0.970306666666667	0.9895	0.980602998147212	0.0242363086645086	0.0756487541274681	NO	NOT
NASP	2744	ES	0.997800613496932	0.99887	0.99892940372314	0.210929539325895	0.369543152545306	NO	NOT
NASP	2751	ES	0.00282743902439024	0.00631	0.448088593405744	0.144061258105475	0.282781976829444	NO	DOWN
NASP	2752	ES	0.0768518292682927	0.11747	0.65422515764274	0.0162790254736103	0.0557375335694358	NO	DOWN
NASP	2753	ES	0.00527926829268293	0.00445	1.18635242532201	0.651711549886773	0.774094198239964	NO	NOT
NASP	2754	ES	0.227910843373494	0.31698	0.71900701423905	1.92635430935191e-05	0.000250315434968274	YES	DOWN
GPBP1L1	2769	ES	0.786922292993631	0.86394	0.910852944641562	3.88900036335004e-08	1.27164317275977e-06	YES	NOT
IPP	2771	AT	0.894044242424242	0.84726	1.05521828296419	0.0114063685570727	0.0425794779138487	YES	NOT
IPP	2772	AT	0.105955757575758	0.15274	0.693700128163923	0.0114063685570726	0.0425794779138487	YES	DOWN
MAST2	2773	AA	0.999913333333333	1	0.999913333333333	0.158756840801571	0.303056209018419	NO	NOT
MAST2	2774	RI	NA	NA	NA	NA	NA	NA	NA
MAST2	2775	ES	0.993312738853503	0.99508	0.998224000938119	0.420551238727179	0.583633707880737	NO	NOT
PIK3R3	2776	AP	0.0358970802919708	0.04678	0.7673595616069	0.346046984114702	0.512028235474441	NO	DOWN
PIK3R3	2777	AP	0.963772262773723	0.95321	1.01108073013682	0.360257263798207	0.52693349668498	NO	NOT
PIK3R3	2778	AP	0.000330656934306569	0	Inf	0.319086429784254	0.485029551059093	NO	UP
PIK3R3	2779	ES	0.990801587301587	0.98135	1.00963120935608	0.389081299827545	0.553894386719275	NO	NOT
POMGNT1	2781	AP	0.869515432098765	0.65228	1.33304015468628	0.00191332720335779	0.0106862331099501	YES	UP
POMGNT1	2782	AP	0.0190456790123457	0.01483	1.28426695969964	0.493461557484966	0.648340445267574	NO	UP
POMGNT1	2783	AP	0.111440740740741	0.3329	0.334757406851129	0.00190296574684466	0.0106511478254708	YES	DOWN
POMGNT1	2784	RI	0.974665662650602	0.98307	0.991450926842038	0.0733145690502136	0.173720314725866	NO	NOT
POMGNT1	2785	AD	0.999300602409639	0.99633	1.00298154467861	0.258285911545373	0.427049986543331	NO	NOT
POMGNT1	2786	RI	0.0856769696969697	0.06136	1.39630002765596	0.123251396533321	0.252827006511388	NO	UP
POMGNT1	2787	RI	0.0888557575757576	0.07888	1.12646751490565	0.761560549720132	0.850323265282289	NO	NOT
POMGNT1	2788	ES	0.994227272727273	0.99761	0.996609168640323	0.114881438718261	0.240245897198797	NO	NOT
RAD54L	2789	RI	NA	NA	NA	NA	NA	NA	NA
NSUN4	2791	AP	0.00160314465408805	0	Inf	0.06346657257455	0.156129516543655	NO	UP
NSUN4	2792	AP	0.998396855345912	1	0.998396855345912	0.0634665725745482	0.156129516543655	NO	NOT
NSUN4	2793	ES	0.974018902439024	0.95648	1.01833692543391	0.252705439169358	0.420465479231687	NO	NOT
NSUN4	2794	ES	0.168497101449275	0.16291	1.03429563224649	0.864937322659911	0.917851620980605	NO	NOT
MKNK1	2802	AT	0.0635331325301205	0.05838	1.08826879976226	0.526241061410587	0.676479255934611	NO	NOT
MKNK1	2804	AT	0.0547981927710843	0.05251	1.04357632395895	0.84701880149942	0.906773062401069	NO	NOT
MKNK1	2806	AT	0.881669879518072	0.88912	0.991620793051638	0.578110547172903	0.717661987311698	NO	NOT
MKNK1	2807	ES	0.682575151515151	0.72442	0.942236757012716	0.112545183408819	0.236306592643287	NO	NOT
MKNK1	2808	AA	0.0502261744966443	0.0257	1.95432585590056	4.48866361383207e-05	0.000502141502033864	YES	UP
MKNK1	2809	ES	0.0936754966887417	0.09138	1.02512034021385	0.832147103337196	0.89745813079876	NO	NOT
MKNK1	2810	ES	0.961052	0.94522	1.01675006876706	0.213531205038629	0.37308054309771	NO	NOT
MKNK1	2812	ES	0.980667073170732	0.98834	0.992236551359584	0.142158367221833	0.280034657102508	NO	NOT
MKNK1	2813	ES	0.0084958041958042	0.01216	0.698668108207582	0.441309560860638	0.602804563955687	NO	DOWN
MKNK1	2814	ES	0.121636805555556	0.22226	0.547272588659928	0.00106662621723401	0.00670840575721181	YES	DOWN
MOB3C	2816	AP	0.794492993630573	0.84198	0.943600790553901	0.149239800146958	0.290178050915898	NO	NOT
MOB3C	2817	AP	0.205507006369427	0.15802	1.30051263365034	0.149239800146958	0.290178050915898	NO	UP
MOB3C	2818	RI	0.98801897810219	1	0.98801897810219	0.00569724176773875	0.025031725933828	YES	NOT
ATPAF1	2819	AP	0.996562424242424	0.99803	0.998529527411425	0.350900072413757	0.517259472651262	NO	NOT
ATPAF1	2820	AP	0.00343757575757576	0.00197	1.74496231349023	0.350900072413747	0.517259472651262	NO	UP
ATPAF1	2821	ES	0.928679393939394	0.94387	0.983906039962488	0.006444143392582	0.0275466839908848	YES	NOT
ATPAF1	2822	ES	0.0244906666666667	0.01935	1.26566752799311	0.210603807820924	0.36921966432978	NO	UP
EFCAB14	2823	AT	0.180013855421687	0.21978	0.819063861232536	0.0446979647853179	0.120318475349394	NO	NOT
EFCAB14	2824	AT	0.819986144578313	0.78022	1.0509678610883	0.0446980246804899	0.120318475349394	NO	NOT
EFCAB14	2825	ES	0.590203086419753	0.57412	1.0280134578481	0.733041553552605	0.832037674247804	NO	NOT
PDZK1IP1	2893	AP	0.999741717791411	0.99978	0.999961709367472	0.821862760150891	0.890668410303055	NO	NOT
PDZK1IP1	2894	AP	0.000258282208588957	0.00022	1.17401003904071	0.821862760150744	0.890668410303055	NO	NOT
CMPK1	2905	AT	0.998189759036145	0.99958	0.998609174889598	0.0154424031873195	0.0535865387731801	NO	NOT
CMPK1	2906	AT	0.00180963855421687	0.00042	4.30866322432587	0.0154861222771726	0.0537009563484128	NO	UP
CMPK1	2907	ES	0.992063855421687	0.99389	0.998162629085398	0.07730850857473	0.180748645693663	NO	NOT
CMPK1	2908	ES	0.996305421686747	0.99762	0.9986822855263	0.0476556144028248	0.126172856821004	NO	NOT
FAF1	2936	AP	0.00151259842519685	0	Inf	0.0644288936266457	0.157938244019885	NO	UP
FAF1	2937	AP	0.000958267716535433	0	Inf	0.119708285226283	0.24747409663234	NO	UP
FAF1	2938	AP	0.997529133858268	1	0.997529133858268	0.0152335104884073	0.0529754692097369	NO	NOT
FAF1	2939	ES	0.00215272727272727	0.00422	0.510124946143903	0.123628185848658	0.253370222564416	NO	DOWN
FAF1	2940	RI	0.97708024691358	0.9811	0.995902810023015	0.738968234742931	0.836243280586481	NO	NOT
TTC39A	2944	AP	0.0946363636363636	0.08291	1.14143485268802	0.454233889140162	0.614522976375408	NO	NOT
TTC39A	2946	AP	0.565532467532468	0.54429	1.03902784826557	0.538354221502917	0.685844930261637	NO	NOT
TTC39A	2947	AP	0.138340909090909	0.1257	1.10056411369061	0.409522171753803	0.573794254932952	NO	NOT
TTC39A	2948	AP	0.199332467532468	0.24713	0.806589517794147	0.16908633558762	0.315535480326556	NO	NOT
TTC39A	2949	AP	0.00215649350649351	0	Inf	0.0187259727204392	0.0621774838685606	NO	UP
TTC39A	2950	AT	0.034166265060241	0.01929	1.7711905163422	0.000358361021167102	0.0027731380019829	YES	UP
TTC39A	2951	AT	0.956081927710843	0.97758	0.978008886956406	6.33308733758925e-06	9.74835906236358e-05	YES	NOT
TTC39A	2952	AT	0.00975421686746988	0.00314	3.1064384928248	2.02004886677183e-07	5.202008997504e-06	YES	UP
TTC39A	2953	AD	0.0145478260869565	0.00571	2.54778040051778	0.000109271528532196	0.00105603216113647	YES	UP
TTC39A	2954	RI	0.0136714285714286	0.00308	4.43877551020408	3.09452765357154e-08	1.05241846783439e-06	YES	UP
TTC39A	2955	AA	0.216750310559006	0.18581	1.16651585253219	0.0666832198611026	0.161929968183851	NO	NOT
EPS15	2958	ES	0.998972727272727	1	0.998972727272727	0.034054801401614	0.0979620318986509	NO	NOT
OSBPL9	2968	ME	0.00757861635220126	0.00617	1.22830086745563	0.517441494429785	0.668719641231021	NO	UP
OSBPL9	2969	ES	0.803243	0.81777	0.982235989336855	0.629882012957852	0.757362384929944	NO	NOT
OSBPL9	2971	ES	0.0197879194630872	0.0159	1.24452323667215	0.357285650620793	0.523873866758266	NO	UP
OSBPL9	2975	AD	0.795677868852459	0.70451	1.12940606783787	0.0553202592728249	0.140762045129241	NO	NOT
OSBPL9	2979	ES	0.876735862068965	0.8451	1.03743445990885	0.105656315017176	0.226065749731953	NO	NOT
NRD1	2982	AP	0.996278358208955	0.99049	1.0058439340215	0.409226796024745	0.573571514634205	NO	NOT
NRD1	2983	AP	0.00372164179104478	0.00951	0.391339830814382	0.40922679602475	0.573571514634205	NO	DOWN
NRD1	2986	ES	0.029966049382716	0.03013	0.994558559001528	0.97730098087998	0.986511189858068	NO	NOT
NRD1	2987	ES	0.0910324840764331	0.1156	0.787478235955304	0.0100158904379762	0.0385561230980321	YES	DOWN
NRD1	2988	AD	0.989172289156626	0.99153	0.997622148756595	0.406172589686433	0.570263053123405	NO	NOT
TXNDC12	2989	AT	0.965743373493976	0.97602	0.989470885324046	0.0488993488785516	0.128548741405541	NO	NOT
TXNDC12	2990	AT	0.0342566265060241	0.02398	1.42854989599767	0.0488993488785523	0.128548741405541	NO	UP
TXNDC12	2991	ES	0.00532484848484849	0.00503	1.05861798903548	0.857339033973219	0.912968136931193	NO	NOT
BTF3L4	2992	AT	0.0355524096385542	0.01123	3.16584235427909	5.57287321814063e-09	2.38824355930444e-07	YES	UP
BTF3L4	2993	AT	0.964447590361446	0.98877	0.975401347493801	5.57287321814019e-09	2.38824355930444e-07	YES	NOT
BTF3L4	2994	ES	0.947781325301205	0.9398	1.00849257852863	0.38751006730236	0.552363951531014	NO	NOT
BTF3L4	2995	ES	0.0068775	0.01144	0.60118006993007	0.182847248950797	0.333388046018749	NO	DOWN
BTF3L4	2997	ES	0.943937804878049	0.95321	0.990272662769011	0.466656338723185	0.62520872795278	NO	NOT
ZFYVE9	3000	ES	0.974834	0.97184	1.00308113989957	0.798935433489399	0.876031128386112	NO	NOT
CC2D1B	3001	AT	0.0649656626506024	0.04559	1.42499808402286	0.175957489611726	0.324451195464313	NO	UP
CC2D1B	3002	AT	0.935034939759036	0.95441	0.979699437096254	0.175969891777696	0.324456437246131	NO	NOT
CC2D1B	3003	RI	0.175761111111111	0.13477	1.30415605187439	0.0601572239850321	0.14969181372991	NO	UP
CC2D1B	3004	AA	0.141869736842105	0.1497	0.947693632879795	0.686785430340739	0.798731643749829	NO	NOT
ZCCHC11	3007	AT	0.98892743902439	1	0.98892743902439	1.64118391147966e-07	4.32144477420723e-06	YES	NOT
ZCCHC11	3008	AT	0.0110725609756098	0	Inf	1.64118391147949e-07	4.32144477420723e-06	YES	UP
ZYG11B	3011	AT	0.000905421686746988	0	Inf	0.0852700297266281	0.194656314161386	NO	UP
ZYG11B	3012	AT	0.999094578313253	1	0.999094578313253	0.0852700297266205	0.194656314161386	NO	NOT
ECHDC2	3019	AT	0.100447590361446	0.07238	1.38778102184921	0.0171574874144753	0.0580948005122413	NO	UP
ECHDC2	3020	AT	0.085816265060241	0.07175	1.19604550606608	0.267281930306404	0.437048513587208	NO	NOT
ECHDC2	3021	AT	0.177909036144578	0.10804	1.64669600281913	0.00210493272402123	0.0115305877317632	YES	UP
ECHDC2	3022	AT	0.635827710843374	0.74785	0.85020754274704	0.0134191522426627	0.0481661850960463	YES	NOT
ECHDC2	3023	ES	0.859666197183099	0.91925	0.935182156304703	0.000109845699169171	0.0010603734003131	YES	NOT
ECHDC2	3024	ES	0.533439024390244	0.74621	0.714864481031136	2.86764464071991e-08	9.8913340193775e-07	YES	DOWN
ECHDC2	3025	AA	0.827103012048193	0.71146	1.16254323791667	0.0106684999607974	0.0403417833809885	YES	NOT
ECHDC2	3030	ES	0.224415032679739	0.12553	1.7877402428084	0.0114357347370607	0.0426340369849051	YES	UP
ECHDC2	3031	ES	0.141811347517731	0.07119	1.9920121859493	0.00525382477556417	0.0235250747635123	YES	UP
ECHDC2	3032	ES	0.114067123287671	0.05161	2.21017483603316	0.000862032575341118	0.00563960054735021	YES	UP
ECHDC2	3033	ES	0.378692546583851	0.17999	2.10396436793072	6.15893782113814e-06	9.50184129942044e-05	YES	UP
ECHDC2	3034	ES	0.098027972027972	0.07494	1.30808609591636	0.23302666527889	0.396349689112042	NO	UP
ECHDC2	3035	ES	0.0516348484848485	0.03932	1.31319553623725	0.188026438049835	0.34029035586272	NO	UP
ECHDC2	3036	ES	0.0347984732824427	0.02941	1.18321908474814	0.562732680647501	0.705677066544471	NO	NOT
ECHDC2	3037	ES	0.163325517241379	0.11332	1.44127706707889	0.0223253342955388	0.0709745307418015	NO	UP
SCP2	3042	RI	0.00864156626506024	0.00347	2.4903649178848	4.6817475211271e-08	1.49485599825564e-06	YES	UP
SCP2	3043	ES	0.982771084337349	0.98551	0.997220813931213	0.00506951319435218	0.0229235741179733	YES	NOT
SCP2	3044	AA	0.995674233128834	0.99728	0.998389853530437	0.101315218534873	0.219713745594027	NO	NOT
SCP2	3045	ES	0.408933734939759	0.30074	1.35975837913067	4.9661289837766e-06	7.97329157229714e-05	YES	UP
SCP2	3046	ES	0.976056097560976	0.96953	1.00673119713776	0.33244943308205	0.499056444415651	NO	NOT
SCP2	3048	ES	0.997549390243902	0.99788	0.99966868786217	0.817294860233163	0.88750335459348	NO	NOT
SCP2	3050	ES	0.995462576687117	1	0.995462576687117	0.115019397257538	0.240470709391463	NO	NOT
PODN	3051	ES	0.988108917197452	0.98418	1.0039920717729	0.344142906930556	0.510066153139373	NO	NOT
SLC1A7	3053	AT	0.991982580645161	0.9874	1.00464105797565	0.464952821389089	0.624024821494209	NO	NOT
SLC1A7	3054	AT	0.00801806451612903	0.0126	0.636354326676907	0.46501447926815	0.624034905453669	NO	DOWN
MAGOH	3055	ES	0.874920481927711	0.87771	0.996821822615341	0.636666295833856	0.762467476338058	NO	NOT
LRP8	3058	ES	0.416234306569343	0.479016666666667	0.868934915074652	0.281990355216685	0.453453103065784	NO	NOT
LRP8	3059	ES	0.946465454545454	0.9348	1.01247909129809	0.605619037531827	0.738841729372335	NO	NOT
LRP8	3060	ES	0.955404605263158	1	0.955404605263158	3.61858942647022e-15	6.60314751203365e-13	YES	NOT
NDC1	3067	ES	0.997908695652174	1	0.997908695652174	0.000127906394922354	0.00119660169516527	YES	NOT
NDC1	3068	ES	0.998424539877301	1	0.998424539877301	0.0291435037708431	0.0871506309679458	NO	NOT
NDC1	3069	ES	0.958128025477707	0.97397	0.983734638107649	0.109219581099198	0.231183149490981	NO	NOT
YIPF1	3070	AP	0.00217763157894737	0.00157	1.38702648340597	0.536903546488559	0.684742166285957	NO	UP
YIPF1	3071	AP	0.997822368421053	0.99843	0.999391412939367	0.536903546488545	0.684742166285957	NO	NOT
YIPF1	3074	ES	0.500355828220859	0.68787	0.727398822772993	4.16395902948562e-05	0.000471253529242319	YES	DOWN
YIPF1	3077	ES	0.985684146341463	0.98505	1.00064377071363	0.936050178627409	0.961229692345824	NO	NOT
YIPF1	3078	ES	0.979145138888889	0.98391	0.995157218535119	0.587116321131571	0.723997785769752	NO	NOT
YIPF1	3079	ES	0.596620731707317	0.58343	1.0226089363031	0.591813352102546	0.727829171006751	NO	NOT
HSPB11	3095	AP	NA	NA	NA	NA	NA	NA	NA
HSPB11	3096	AP	0	0	NA	NA	NA	NA	NA
HSPB11	3097	AT	0.861560365853659	0.82309	1.04673895425003	0.0332738064228845	0.096385274711882	NO	NOT
HSPB11	3098	AT	0.0201256097560976	0.02193	0.917720463114344	0.650630097857224	0.773112008623747	NO	NOT
HSPB11	3099	AT	0.107765243902439	0.14563	0.739993434748603	0.0134257870081029	0.0481798093510278	YES	DOWN
HSPB11	3100	AT	0.0105481707317073	0.00936	1.1269413174901	0.493727994424673	0.648624864233391	NO	NOT
LRRC42	3101	ES	0.546227160493827	0.50529	1.08101715944077	0.086137964392056	0.196110051611938	NO	NOT
TMEM59	3108	AP	0.101347272727273	0.06692	1.51445416508178	0.0400494171679586	0.110819930547667	NO	UP
TMEM59	3109	AP	0.0623709090909091	0.03212	1.94180912487264	0.00342598840528501	0.0168401842815031	YES	UP
TMEM59	3111	AP	0.83627696969697	0.90095	0.928216848545391	0.00827518432675573	0.0333414092158614	YES	NOT
TMEM59	3112	AT	0.000924698795180723	0.00021	4.40332759609868	0.00976361254066242	0.0378209054145884	YES	UP
TMEM59	3113	AT	0.999074698795181	0.99979	0.999284548550376	0.00970790887931857	0.0376825406304839	YES	NOT
TMEM59	3121	AD	0.965587951807229	0.97448	0.990875083949623	0.0382865283953608	0.106944536274129	NO	NOT
TCEANC2	3122	AP	0.00204173228346457	0.00203	1.00577944998255	0.995792378066663	0.997496948439058	NO	NOT
TCEANC2	3123	AP	0.997958267716535	0.99797	0.999988243851554	0.995792378066641	0.997496948439058	NO	NOT
CYB5RL	3128	AT	0.286393373493976	0.13886	2.0624612811031	0.0024050904155697	0.0128371086326233	YES	UP
CYB5RL	3129	AT	0.713607228915663	0.86115	0.828667745358721	0.00240398382489648	0.0128356525050238	YES	NOT
MRPL37	3137	AT	0.0254542168674699	0.03693	0.689255804697262	0.212370629084061	0.371588386521401	NO	DOWN
MRPL37	3138	AT	0.974546987951807	0.96307	1.0119170859354	0.212326733441504	0.371553953224876	NO	NOT
MRPL37	3139	ES	0.999943975903615	1	0.999943975903615	0.102939604244608	0.222058796724688	NO	NOT
SSBP3	3140	AP	0.999075460122699	0.9964	1.00268512657838	0.478250532638242	0.635116258246931	NO	NOT
SSBP3	3141	AP	0.000924539877300613	0.0036	0.256816632583504	0.478250532638257	0.635116258246931	NO	DOWN
SSBP3	3142	ES	0.993009589041096	0.98972	1.00332375726579	0.5304392025511	0.67969031160476	NO	NOT
SSBP3	3144	ES	0.232034545454545	0.20672	1.12245813397129	0.343483593337224	0.509402107902591	NO	NOT
ACOT11	3145	AT	0.0990542168674699	0.09084	1.09042510862472	0.599395598140717	0.733384498792147	NO	NOT
ACOT11	3146	AT	0.90094578313253	0.90916	0.990965048102127	0.59939559814072	0.733384498792147	NO	NOT
FAM151A	3147	ES	NA	NA	NA	NA	NA	NA	NA
TTC22	3174	AT	0.949882530120482	0.98128	0.968003556701942	6.03697769251548e-16	1.23895398280393e-13	YES	NOT
TTC22	3175	AT	0.0501174698795181	0.01872	2.67721527134178	6.03697769251574e-16	1.23895398280393e-13	YES	UP
DHCR24	3178	AP	0.00545120481927711	0.00316	1.72506481622693	0.143886750091432	0.282553817684202	NO	UP
DHCR24	3179	AP	0.994548795180723	0.99684	0.997701532021912	0.143886750091445	0.282553817684202	NO	NOT
DHCR24	3180	ES	0.999016867469879	0.99989	0.999126771414735	0.00123763654445793	0.00757012469912537	YES	NOT
PCSK9	3181	AP	0.991126380368098	0.980744444444444	1.01058577082181	0.508329164555652	0.660966179143526	NO	NOT
PCSK9	3182	AP	0.00887361963190184	0.0192555555555556	0.460834256705808	0.508329164555654	0.660966179143526	NO	DOWN
PCSK9	3185	AD	0.999177707006369	1	0.999177707006369	0.0750163968291705	0.176777860499818	NO	NOT
PCSK9	3186	ES	0.0267528985507246	0.021325	1.25453217119459	0.364651364923197	0.531049170894115	NO	UP
OMA1	3204	AT	0.000560248447204969	0.00152	0.368584504740111	0.380377951610425	0.546233362909771	NO	DOWN
OMA1	3205	AT	0.999439751552795	0.99848	1.00096121259594	0.38037795161042	0.546233362909771	NO	NOT
FGGY	3210	AT	0.00403081761006289	0	Inf	0.000552884985423412	0.00393571084107719	YES	UP
FGGY	3211	AT	0.995968553459119	1	0.995968553459119	0.000551778868444999	0.00393030987909585	YES	NOT
FGGY	3212	ES	0.0653490445859873	0.06195	1.0548675477964	0.818693135062261	0.888453245208729	NO	NOT
FGGY	3213	ES	0.987348780487805	0.98452	1.00287325852985	0.687355625769356	0.799175882409017	NO	NOT
HOOK1	3215	AP	0.993207518796992	0.98966	1.00358458338924	0.631498552227229	0.758704478842641	NO	NOT
HOOK1	3216	AP	0.00679172932330827	0.01034	0.65684036008784	0.631426273046146	0.758654788964539	NO	DOWN
NFIA	3220	AP	0.00942230769230769	0.00493	1.91121859884537	0.34222371552033	0.508756301891091	NO	UP
NFIA	3221	AP	0.00412692307692308	0.00856	0.482117181883537	0.634196841725727	0.760583548461641	NO	DOWN
NFIA	3222	AP	0.0536423076923077	0.03847	1.39439323348863	0.186335397721779	0.33807826153801	NO	UP
NFIA	3223	AP	0.0802053846153846	0.00197	40.713393205779	3.53327392683538e-08	1.17802407024282e-06	YES	UP
NFIA	3224	AP	0.852603076923077	0.94606	0.901214592016444	1.88455794631218e-05	0.000245636640767211	YES	NOT
NFIA	3225	ES	0.862582352941176	0.8233	1.04771329155979	0.044439297937282	0.119754998911416	NO	NOT
NFIA	3226	ES	0.998647651006711	0.99694	1.00171289245763	0.43950298273804	0.601232144496868	NO	NOT
NFIA	3227	ES	0.998222292993631	1	0.998222292993631	0.24071318499734	0.406192384893007	NO	NOT
TM2D1	3230	AT	0.120838	0.0878	1.37628132118451	0.0307790239239678	0.0908567447385104	NO	UP
TM2D1	3232	AT	0.879163	0.9122	0.963783298618724	0.0307818268147957	0.0908571166119646	NO	NOT
INADL	3237	AT	0.143046666666667	0.05565	2.57047020065888	6.36565683707556e-06	9.79405071202092e-05	YES	UP
INADL	3238	AT	0.0678793939393939	0.06929	0.97964199652755	0.91504205623723	0.948521590286407	NO	NOT
INADL	3239	AT	0.789075151515152	0.87507	0.90172803491738	0.000313528660848169	0.00248981663028725	YES	NOT
INADL	3240	RI	0.996063855421687	0.99788	0.998179997015359	0.27178384011297	0.442024788790757	NO	NOT
INADL	3241	ES	0.305762111801242	0.27058	1.13002480523779	0.0945559846976403	0.209185547948286	NO	NOT
INADL	3242	AA	0.998623225806452	0.99815	1.00047410289681	0.809999978182817	0.882915063893088	NO	NOT
INADL	3244	ES	0.988729813664596	0.98706	1.00169170431848	0.822368052276248	0.891102195265719	NO	NOT
INADL	3245	ES	0.144900680272109	0.17534	0.826398313403153	0.478216489781432	0.635116258246931	NO	NOT
INADL	3246	ES	0.980942236024845	0.98967	0.99118113717183	0.242925244869204	0.409045281346711	NO	NOT
USP1	3251	AP	0.906368484848485	0.83569	1.0845750037077	0.00326408495121225	0.0162039355461599	YES	NOT
USP1	3252	AP	0.0936315151515151	0.16431	0.569846723580519	0.00326408495121224	0.0162039355461599	YES	DOWN
DOCK7	3253	AT	0.940838650306749	0.95236	0.987902316673053	0.171624042502591	0.318973366913834	NO	NOT
DOCK7	3254	AT	0.059160736196319	0.04764	1.24182905533835	0.171645919121108	0.318979092251944	NO	UP
ALG6	3262	AA	0.000662307692307692	0	Inf	0.102879224370117	0.221942652662947	NO	UP
ALG6	3263	AD	0.0049496062992126	0.00477	1.0376533122039	0.954653373062817	0.972625704037061	NO	NOT
ITGB3BP	3266	ES	0.13478427672956	0.33769	0.399136121086084	0.00141943376564307	0.00842697244003701	YES	DOWN
ITGB3BP	3267	ES	0.0986445945945946	0.05376	1.83490689350064	0.0044998916020478	0.0208991271025047	YES	UP
PGM1	3269	AP	0.987120606060606	0.99657	0.99051808308559	1.90592027476277e-11	1.54757990540007e-09	YES	NOT
PGM1	3270	AP	0.012250303030303	0.0033	3.71221303948577	4.98049230701812e-10	2.91453257573279e-08	YES	UP
PGM1	3271	AP	0.000628484848484848	0.00013	4.83449883449883	0.0165364067113108	0.0563969232504624	NO	UP
ROR1	3274	AT	0.089202	0.05198	1.71608310888803	0.00555456348941718	0.0245414526678351	YES	UP
ROR1	3275	AT	0.910798	0.94802	0.960737115250733	0.00555456348941721	0.0245414526678351	YES	NOT
RAVER2	3278	AT	0.0098421686746988	0.00457	2.15364741240674	3.67054222656612e-06	6.23230188109154e-05	YES	UP
RAVER2	3279	AT	0.990157831325301	0.99543	0.994703626900235	3.670596464542e-06	6.23230188109154e-05	YES	NOT
RAVER2	3280	ES	0.991609638554217	0.99112	1.00049402550066	0.901711452952388	0.940447666922441	NO	NOT
RAVER2	3282	ES	0.996509756097561	0.9959	1.00061226638976	0.811289109760438	0.883752605249985	NO	NOT
RAVER2	3285	AA	0.0929	0.07552	1.23013771186441	0.136050329473926	0.271197758423358	NO	UP
LEPR	3295	AT	0.255065432098765	0.43608	0.584905136898655	0.00073139781128148	0.00493540190595497	YES	DOWN
LEPR	3296	AT	0.000849382716049383	0.00038	2.23521767381416	0.292753180029399	0.465794847336295	NO	UP
LEPR	3297	AT	0.735662962962963	0.55395	1.32803134391725	0.000742267317923861	0.00500065403685069	YES	UP
LEPR	3298	AT	0.00841666666666667	0.00959	0.877650330205075	0.183668697813372	0.334478434120931	NO	NOT
MIER1	3335	AT	0.0172174698795181	0.01071	1.60760689818096	0.000293926628719887	0.00236514075518769	YES	UP
MIER1	3336	AT	0.982781927710843	0.98929	0.993421471672455	0.000293708166898955	0.00236450400681153	YES	NOT
MIER1	3337	RI	0.992614110429448	0.99798	0.994623249393222	0.176006977168537	0.324481876244603	NO	NOT
MIER1	3338	RI	0.942221212121212	0.9842	0.957347299452563	2.93372357130608e-05	0.000353976223724492	YES	NOT
MIER1	3340	ES	0.997138607594937	0.99038	1.00682425694676	0.0386418026389611	0.107750692028342	NO	NOT
SLC35D1	3344	AP	0.981313664596273	0.99117	0.990055857820831	0.0882074876470111	0.199513518550987	NO	NOT
SLC35D1	3345	AP	0.0186863354037267	0.00883	2.11623277505399	0.0882074876470097	0.199513518550987	NO	UP
SLC35D1	3346	AT	0.0554777108433735	0.03411	1.62643538092564	0.000120560521386014	0.00114204428031334	YES	UP
SLC35D1	3347	AT	0.944521686746988	0.96588	0.977887197940726	0.000121543759802761	0.00114943347770006	YES	NOT
SERBP1	3354	AA	0.248482530120482	0.25571	0.97173567760542	0.554722625978352	0.699191943268392	NO	NOT
SERBP1	3355	AA	0.590354819277108	0.62744	0.940894458875922	0.00142036557885458	0.00842955553626564	YES	NOT
GADD45A	3356	ES	0.982731515151515	0.98865	0.994013569161498	0.176061923507788	0.324502728524454	NO	NOT
WLS	3360	AT	0.0250722891566265	0.02156	1.1629076603259	0.393952048982293	0.558526587072181	NO	NOT
WLS	3361	AT	0.715666265060241	0.69828	1.02489870118039	0.36984618788608	0.536427907484357	NO	NOT
WLS	3362	AT	0.259257228915663	0.28015	0.925422912424282	0.218806681248881	0.379349112135071	NO	NOT
WLS	3364	ES	0.996861212121212	0.99731	0.999550001625585	0.666532737450138	0.784587210993796	NO	NOT
WLS	3367	AA	0.999040740740741	1	0.999040740740741	0.0212022012406836	0.0683273748870149	NO	NOT
WLS	3368	ES	0.001205	0.00086	1.40116279069767	0.542903758553259	0.689464003235052	NO	UP
DEPDC1	3369	ES	0.949313924050633	0.96378	0.984990271691291	0.404808319654163	0.568974622220554	NO	NOT
SRSF11	3370	AP	0.239836746987952	0.2803	0.855643050260263	0.18125545353615	0.331468008359374	NO	NOT
SRSF11	3371	AP	0.003	0.0028	1.07142857142857	0.927719602952754	0.956428807448584	NO	NOT
SRSF11	3373	AP	0.757166265060241	0.7169	1.0561671991355	0.181345284874781	0.331557870821748	NO	NOT
SRSF11	3374	AT	0	0	NA	NA	NA	NA	NA
SRSF11	3378	AT	NA	NA	NA	NA	NA	NA	NA
SRSF11	3379	AA	0.631510126582278	0.64803	0.974507548388622	0.345430063850753	0.51143961774378	NO	NOT
SRSF11	3380	RI	0.632972077922078	0.72562	0.872318951961189	0.0092063114108575	0.0361196873882689	YES	NOT
SRSF11	3381	RI	0.959696	0.96704	0.992405950115817	0.567127522120602	0.709239726940846	NO	NOT
SRSF11	3382	ES	0.843259602649007	0.87673	0.961823597514636	0.334414576928703	0.501164127319724	NO	NOT
SRSF11	3387	ES	0.152641818181818	0.17466	0.873936895578943	0.512038768008091	0.664135884475796	NO	NOT
SRSF11	3388	AA	0.0514654545454545	0.06461	0.796555557118937	0.397658157135579	0.561926621064103	NO	DOWN
SRSF11	3389	ES	0.0122042424242424	0.01169	1.04398994219354	0.907360200305166	0.944281835940425	NO	NOT
SRSF11	3390	ES	0.00453636363636364	0.00343	1.32255499602438	0.472779151291138	0.630985693601215	NO	UP
SRSF11	3391	AA	0.0409951515151515	0.02596	1.57916608301816	0.0104880821759042	0.0398406264277968	YES	UP
SRSF11	3392	ES	0.147155757575758	0.10727	1.37182583738005	0.0126642837177244	0.046075512237462	YES	UP
SRSF11	3393	ES	0.0603024242424242	0.04072	1.48090432815384	0.0563615222405419	0.142790656592239	NO	UP
SRSF11	3394	ES	0.0139890909090909	0.0054	2.59057239057239	0.00146285165564657	0.00862439604729899	YES	UP
SRSF11	3395	ES	0.00574121212121212	0.00196	2.92918985776129	0.0165818584878415	0.0565462532840178	NO	UP
SRSF11	3396	ES	0.0420975757575758	0.01832	2.29790260685457	0.000538619726931873	0.0038587395638753	YES	UP
SRSF11	3397	AA	0.999774698795181	0.99878	1.00099591381003	0.438838023315394	0.600613128473316	NO	NOT
ANKRD13C	3399	ES	0.993664331210191	0.99844	0.995216869526653	0.0519347013465168	0.134343091106023	NO	NOT
HHLA3	3400	AT	0.00901325301204819	0.01816	0.496324505068733	0.0936773529041859	0.207864999667951	NO	DOWN
HHLA3	3401	AT	0.990986746987952	0.98184	1.0093159241709	0.0936773529041821	0.207864999667951	NO	NOT
HHLA3	3402	ES	0.416434899328859	0.51306	0.811669004266283	0.00793612785824356	0.0323206282261393	YES	NOT
HHLA3	3409	AD	0.502429	0.42998	1.16849366540304	0.0707543203351699	0.169070148303013	NO	NOT
CTH	3410	ES	0.9897	0.99718	0.992498846747829	0.0471968310631947	0.125337994990558	NO	NOT
CTH	3411	ES	0.995191044776119	1	0.995191044776119	0.0534151914267986	0.137120555489777	NO	NOT
PTGER3	3412	AT	0.175892907801418	0.31333	0.561366316029166	3.21495537087942e-05	0.000380602721461522	YES	DOWN
PTGER3	3413	AT	0.294987943262411	0.21327	1.38316661163038	0.00354985266498962	0.0172962315966713	YES	UP
PTGER3	3414	AT	0.000305673758865248	0.00097	0.315127586459019	0.354908989901986	0.5213280866179	NO	DOWN
PTGER3	3415	AT	0.213629787234043	0.28947	0.738003203212915	0.00395086008186862	0.0188585001730643	YES	DOWN
PTGER3	3416	AT	0.315185106382979	0.18296	1.72269953204514	0.0253209914964601	0.0782215138237327	NO	UP
ZRANB2	3436	ES	0.625306	0.63584	0.983433332284852	0.695045851916722	0.804559072623412	NO	NOT
FPGT	3450	RI	0.989278048780488	0.99394	0.995309625108646	0.361028011549012	0.527621245031388	NO	NOT
FPGT	3451	AA	0.9971	0.99554	1.00156698876991	0.581524572326915	0.719664752765545	NO	NOT
FPGT	3453	AD	0.134021138211382	0.16494	0.812544793327162	0.131454368482215	0.264726432358479	NO	NOT
CRYZ	3467	ES	0.951614102564103	0.98419	0.966900804279766	2.66511458035645e-05	0.000327148838957968	YES	NOT
CRYZ	3468	ES	0.984127160493827	0.98693	0.997160042245982	0.538631313262503	0.686069178648352	NO	NOT
CRYZ	3469	ES	0.950285483870968	0.9162	1.0372031039849	0.163593642333187	0.308655110768359	NO	NOT
CRYZ	3470	ES	0.986058333333333	0.97964	1.00655172648456	0.382358515498438	0.547879865518322	NO	NOT
CRYZ	3471	ES	0.211972222222222	0.19604	1.08127026230475	0.599303661156624	0.733360940963591	NO	NOT
TYW3	3472	ES	0.986263	0.99601	0.990213451672172	0.0059616243211005	0.0259006377690685	YES	NOT
TYW3	3474	ES	NA	NA	NA	NA	NA	NA	NA
TYW3	3477	ES	0.00124545454545455	0.00129	0.965468639887245	0.97482366220489	0.984917206009096	NO	NOT
SLC44A5	3480	AT	0.277917482517482	0.18505	1.50185075664676	0.0338166074860436	0.0974313400437409	NO	UP
SLC44A5	3481	AT	0.722083216783217	0.81495	0.886046035687118	0.0338177322163228	0.0974313400437409	NO	NOT
ACADM	3483	AT	0.984283	0.99106	0.993161993219381	0.00234392531016808	0.0125778923244927	YES	NOT
ACADM	3486	AT	0.0157169	0.00894	1.75803970917226	0.00234392531016813	0.0125778923244927	YES	UP
ACADM	3487	ES	0.00255723270440252	0.00048	5.32756813417191	0.000215243707109603	0.00182639666575176	YES	UP
ACADM	3489	ES	0.999278260869565	0.99982	0.999458163338966	0.252251448534354	0.420086803882652	NO	NOT
ACADM	3492	ES	0.992449685534591	0.99472	0.99771763464552	0.218291992675328	0.378824446435899	NO	NOT
ACADM	3493	ES	0.00155294117647059	0.00163	0.952724648141465	0.920314162590771	0.95160344226941	NO	NOT
ACADM	3494	AA	0.00256064516129032	0.00213	1.20218082689687	0.720222607492039	0.822761789266173	NO	UP
ACADM	3499	ES	0.999883850931677	1	0.999883850931677	0.210354983883504	0.368917403399473	NO	NOT
ACADM	3508	ES	NA	NA	NA	NA	NA	NA	NA
ACADM	3510	ES	0.92425243902439	0.95234	0.970506792767699	0.00528550016791542	0.0236326124620231	YES	NOT
ACADM	3511	AA	0.00928533333333333	0.01082	0.858163894023413	0.516826230147117	0.668210256798402	NO	NOT
RABGGTB	3512	AT	0.0837674698795181	0.06004	1.39519436841303	0.00375522631729494	0.0181303181273552	YES	UP
RABGGTB	3513	AT	0.916231927710843	0.93996	0.97475629570497	0.00375449363782561	0.0181303181273552	YES	NOT
RABGGTB	3514	ES	0.273873780487805	0.20512	1.33518808740154	0.0087274880269844	0.0347308794845677	YES	UP
PIGK	3517	AT	0.994281927710843	0.99192	1.0023811675446	0.254215057867499	0.422330752795371	NO	NOT
PIGK	3518	AT	0.00571807228915663	0.00808	0.707682214004533	0.254215057867489	0.422330752795371	NO	DOWN
PIGK	3519	ES	0.996077575757576	0.99916	0.996914984344425	0.0411441570842793	0.113230668580031	NO	NOT
PIGK	3520	ES	0.99528303030303	0.99371	1.0015829872931	0.537955593472307	0.685517206609482	NO	NOT
ZZZ3	3527	ES	0.9855	0.98253	1.00302280846386	0.572942673492095	0.713466659854535	NO	NOT
USP33	3530	AT	0.027594578313253	0.01951	1.41438125644557	0.0260317455553988	0.0799731603815886	NO	UP
USP33	3531	AT	0.972405421686747	0.98049	0.991754553016091	0.0260317455553983	0.0799731603815886	NO	NOT
USP33	3533	AA	0.658310322580645	0.76641	0.858953200741959	8.25384417201758e-05	0.000844060635861551	YES	NOT
USP33	3534	ES	0.717969032258065	0.73173	0.981193927074282	0.480148821705449	0.636790057733067	NO	NOT
NEXN	3537	AT	0.0376258503401361	0.01026	3.66723687525693	0.0020229596134489	0.0111807966520223	YES	UP
NEXN	3538	AT	0.962373469387755	0.98974	0.972349778111176	0.00202245214209607	0.0111798124030754	YES	NOT
FUBP1	3542	AT	0.0717403614457831	0.10779	0.665556744092988	0.0198633747898115	0.065050444205036	NO	DOWN
FUBP1	3543	AT	0.928259638554217	0.89221	1.04040488063821	0.0198633747898113	0.065050444205036	NO	NOT
FUBP1	3544	AA	0.0491668674698795	0.05444	0.903138638315201	0.721732118637373	0.823987010618288	NO	NOT
FUBP1	3545	AA	0.315232298136646	0.3305	0.953804230368066	0.409358309920816	0.573658275682555	NO	NOT
FUBP1	3546	ES	0.0565237	0.0724	0.780714779005525	0.237114112288742	0.401711594548877	NO	DOWN
IFI44	3554	AT	0.113072297297297	0.11747	0.96256318461988	0.790374170108179	0.869931890509508	NO	NOT
IFI44	3555	AT	0.886927027027027	0.88253	1.00498229751626	0.790405209039601	0.869937842921496	NO	NOT
IFI44	3557	ES	0.879525170068027	0.88721	0.9913382063638	0.846326964408461	0.906414549840257	NO	NOT
PRKACB	3583	AP	0.00452039473684211	0.00598	0.755918852314733	0.509615453578342	0.662050115976074	NO	DOWN
PRKACB	3584	AP	0.139623684210526	0.0939	1.48694019393532	0.0901353501808266	0.202695548962263	NO	UP
PRKACB	3585	AP	0.851194078947368	0.89795	0.947930373570208	0.107926109235669	0.229375082878388	NO	NOT
PRKACB	3586	AP	0.00465986842105263	0.00218	2.13755432158378	0.121879118809206	0.250613464003075	NO	UP
PRKACB	3587	AT	0.92304156626506	0.9293	0.993265432330852	0.411761867537744	0.575852630778612	NO	NOT
PRKACB	3588	AT	0.0769590361445783	0.0707	1.08852950699545	0.41171729623615	0.575847725369893	NO	NOT
PRKACB	3590	ES	0.997633774834437	0.9962	1.00143924396149	0.37697472370809	0.542712317845622	NO	NOT
RPF1	3603	AT	0.998496	0.99827	1.00022601600769	0.807912417312429	0.881715606302295	NO	NOT
RPF1	3604	AT	0.00150438	0.00173	0.869580924855491	0.807912417312436	0.881715606302295	NO	NOT
GNG5	3605	ES	0.93138768115942	0.91623	1.01654353291141	0.0135916494898136	0.0486515687970641	YES	NOT
CTBS	3607	ES	0.812179	0.86838	0.935280349616527	0.00602511348054265	0.026090632386208	YES	NOT
CTBS	3608	AD	0.149789583333333	0.08885	1.6858703807916	0.000176634546790224	0.00155435653425123	YES	UP
SSX2IP	3612	AT	0.991983734939759	0.99451	0.99745978918237	0.563608255971858	0.70640310896194	NO	NOT
SSX2IP	3614	AT	0.00801626506024096	0.00549	1.4601575701714	0.563608255971864	0.70640310896194	NO	UP
SSX2IP	3616	AD	0.00532962962962963	0.00526	1.01323757217293	0.98050018557872	0.98862684328701	NO	NOT
SSX2IP	3617	ES	0.000778518518518519	0	Inf	0.000214589415450686	0.00182175571531059	YES	UP
SSX2IP	3618	ES	0.00360070921985816	0	Inf	0.000468411405162889	0.00345316062177099	YES	UP
MCOLN3	3645	AT	0.1094	0.12202	0.896574332076709	0.623680611973569	0.752839575250206	NO	NOT
MCOLN3	3646	AT	0.890599180327869	0.87798	1.01437297014496	0.623702778835642	0.752839575250206	NO	NOT
C1orf52	3654	AT	0.999864024390244	1	0.999864024390244	0.318792711696571	0.485029551059093	NO	NOT
C1orf52	3655	AT	0.000135975609756098	0	Inf	0.318792711696542	0.485029551059093	NO	UP
DDAH1	3656	AP	0.945524096385542	0.94035	1.00550230912484	0.702599365739726	0.809852783827075	NO	NOT
DDAH1	3657	AP	0.0519572289156627	0.05728	0.907074527158915	0.678215100817045	0.792593696823032	NO	NOT
DDAH1	3658	AP	0.00100421686746988	0	Inf	0.0243289016991352	0.0758679945397232	NO	UP
DDAH1	3659	AP	0.00151566265060241	0.00237	0.639520105739413	0.662391946026679	0.781909541268442	NO	DOWN
DDAH1	3662	RI	NA	NA	NA	NA	NA	NA	NA
ZNHIT6	3663	RI	0.953221212121212	0.93822	1.01598901336703	0.356788194141239	0.523292705262065	NO	NOT
ODF2L	3666	AP	0.0151111111111111	0.01134	1.33254948069763	0.594995750468147	0.730370732970689	NO	UP
ODF2L	3667	AP	0.984888888888889	0.98866	0.996185633978202	0.594995750468152	0.730370732970689	NO	NOT
ODF2L	3668	AT	0.724057692307692	0.62211	1.16387	0.000173412643957411	0.00153317677509205	YES	NOT
ODF2L	3671	AT	0.275942307692308	0.37789	0.730218602483018	0.000173412643957413	0.00153317677509205	YES	DOWN
ODF2L	3672	AA	0.502542168674699	0.63661	0.789403510272693	0.000301596949339073	0.00241199388725671	YES	DOWN
ODF2L	3675	ES	0.748007857142857	0.69755	1.07233582846084	0.47189622286045	0.63025340180642	NO	NOT
SH3GLB1	3685	ES	0.017587898089172	0.03234	0.543843478329375	0.0243547729593136	0.0759042389480206	NO	DOWN
SH3GLB1	3686	ES	0.983733333333333	0.9768	1.00709800709801	0.0592533925965074	0.148075615939426	NO	NOT
2026-09-15	3687	ES	0.949389759036145	0.96505	0.983772611819226	0.00011962153345229	0.00113505017246413	YES	NOT
2026-09-15	3688	ES	0.00891204819277108	0.012	0.742670682730924	0.156656767691963	0.30055323906127	NO	DOWN
HS2ST1	3689	AP	0.999891975308642	1	0.999891975308642	0.3188110954728	0.485029551059093	NO	NOT
HS2ST1	3690	AP	0.000108024691358025	0	Inf	0.318811095472987	0.485029551059093	NO	UP
HS2ST1	3691	AT	0.906752409638554	0.85272	1.06336477347612	0.00020449711033052	0.00175185169654926	YES	NOT
HS2ST1	3692	AT	0.0864602409638554	0.12102	0.714429358485006	0.00797625577044593	0.0324141630210054	YES	DOWN
HS2ST1	3693	AT	0.00679397590361446	0.02627	0.258621085025293	0.000521941625657724	0.00376359054948987	YES	DOWN
LMO4	3694	AP	0.84274156626506	0.74681	1.12845511745298	0.00413125346906114	0.0195496901244024	YES	NOT
LMO4	3695	AP	0.157259638554217	0.25319	0.62111315041754	0.00413157913032433	0.0195496901244024	YES	DOWN
PKN2	3698	AT	0.0667036144578313	0.07052	0.94588222430277	0.639455277219285	0.7645127184508	NO	NOT
PKN2	3699	AT	0.933296385542169	0.92948	1.00410593616018	0.639454579716082	0.7645127184508	NO	NOT
PKN2	3700	RI	0.0275387596899225	0.02367	1.16344569877155	0.683568832336168	0.796163815185542	NO	NOT
PKN2	3701	ES	0.998009150326797	0.99501	1.00301419114059	0.297626223494253	0.47127276191362	NO	NOT
PKN2	3702	ES	0.991211258278146	0.99752	0.993675573700924	0.099793067593212	0.217524661690399	NO	NOT
CCBL2	3703	ES	0.0195026666666667	0.02605	0.748662827895074	0.339184997553444	0.505989715276082	NO	DOWN
CCBL2	3704	ES	0.556966013071895	0.62289	0.894164319658199	0.00887968994552056	0.035192148113138	YES	NOT
GBP3	3708	ES	0.920910967741935	0.98733	0.93272863960574	8.67777799005384e-05	0.000877368074949113	YES	NOT
GBP3	3709	AD	0.146719594594595	0.09045	1.62210718180867	5.51391973892601e-05	0.000600025488486335	YES	UP
GBP3	3710	ES	0.314449285714286	0.26005	1.20918779355618	0.0213424118520967	0.0686242742095751	NO	UP
GBP3	3711	AD	0.0207516393442623	0.00957	2.16840536512668	0.00148427418468031	0.00871503610779966	YES	UP
GBP2	3714	AT	0.250600641025641	0.2801	0.894682759820211	0.317235681014893	0.485029551059093	NO	NOT
GBP2	3715	AT	0.749399358974359	0.7199	1.04097702316205	0.317235681014894	0.485029551059093	NO	NOT
GBP5	3716	AP	0	0	NA	NA	NA	NA	NA
GBP5	3717	AP	NA	NA	NA	NA	NA	NA	NA
LRRC8C	3724	AT	0.00610363636363636	0	Inf	0.0676067614015899	0.163517500800359	NO	UP
LRRC8C	3725	AT	0.993896363636364	1	0.993896363636364	0.0676067614015922	0.163517500800359	NO	NOT
ZNF326	3728	AT	0.820032530120482	0.83841	0.978080569316303	0.315489176580026	0.485029551059093	NO	NOT
ZNF326	3729	AT	0.17996686746988	0.16159	1.11372527674905	0.315503867872904	0.485029551059093	NO	NOT
ZNF326	3730	AA	0.988280487804878	0.98695	1.00134808025217	0.80278975883248	0.878667758933673	NO	NOT
ZNF644	3733	ES	0.901972891566265	0.90493	0.996732224112655	0.87109178147183	0.921136746578664	NO	NOT
TGFBR3	3743	AA	0.999273484848485	1	0.999273484848485	0.112019979622486	0.235639600306556	NO	NOT
GLMN	3757	ES	0.996709929078014	0.99614	1.00057213752888	0.888881889412666	0.932136816676614	NO	NOT
GLMN	3758	ES	0.948493798449612	0.952211111111111	0.996096125514476	0.849970868646282	0.908482483159296	NO	NOT
RPL5	3768	ES	0.00241807228915663	0.00254	0.951996964234892	0.806578412132397	0.880939563849456	NO	NOT
MTF2	3770	ES	0.926410322580645	0.86963	1.06529250667599	0.0252024118490765	0.0779278972008627	NO	NOT
MTF2	3771	RI	0.970284615384615	0.97469	0.995480219746397	0.731956095007562	0.831130501510543	NO	NOT
MTF2	3772	ES	0.954765161290323	0.98177	0.972493721839456	0.00761085266224737	0.0313436322260828	YES	NOT
TMED5	3777	AD	0.0182759493670886	0.02937	0.622265896053409	0.0623534635578355	0.153993953766754	NO	DOWN
TMED5	3778	ES	0.0139235668789809	0.02811	0.49532432867239	0.0284748147690736	0.0855959337593772	NO	DOWN
TMED5	3779	ES	0.091729746835443	0.08335	1.10053685465439	0.511691607089687	0.663913943049469	NO	NOT
DR1	3785	RI	0.999656707317073	0.99858	1.00107823841562	0.472877652726001	0.63109234079794	NO	NOT
FNBP1L	3788	RI	0.804007831325301	0.80694	0.996366311405186	0.914166591656077	0.948027121176521	NO	NOT
FNBP1L	3790	ES	0.00535833333333333	0.00245	2.18707482993197	0.0466592983905786	0.124309827467753	NO	UP
FNBP1L	3791	ES	0.0107020833333333	0.00477	2.24362334032145	0.0366919155227417	0.103612921122344	NO	UP
BCAR3	3792	AP	0.000725735294117647	0.00032	2.26792279411765	0.465220254855176	0.624210968929456	NO	UP
BCAR3	3793	AP	0.751361029411765	0.92586	0.811527692536415	6.04142478752631e-08	1.864109079213e-06	YES	NOT
BCAR3	3794	AP	0.0443757352941176	0.01324	3.35164163852852	2.47191235440824e-05	0.000307999916376542	YES	UP
BCAR3	3795	AP	0.067875	0.02814	2.41204690831557	0.0164950926026974	0.0562729860315761	NO	UP
BCAR3	3796	AP	0.135661764705882	0.03245	4.18063989848636	1.26954700593739e-08	4.9101018534651e-07	YES	UP
DNTTIP2	3797	ES	0.993590853658537	0.9995	0.99408789760734	0.000106077244250424	0.00103310408812157	YES	NOT
ARHGAP29	3806	AT	0.984851204819277	0.98539	0.99945321630956	0.912444839229262	0.947169364251629	NO	NOT
ARHGAP29	3807	AT	0	0	NA	NA	NA	NA	NA
ARHGAP29	3808	AT	0.0151481927710843	0.01461	1.03683728754855	0.912541904175542	0.947202082490236	NO	NOT
ABCD3	3810	AT	0.0889421686746988	0.06631	1.34130853076005	0.13341004284386	0.267395196891665	NO	UP
ABCD3	3811	AT	0.911057831325301	0.9337	0.975750060324838	0.133273190854852	0.26726294657634	NO	NOT
ABCD3	3812	ES	0.999962048192771	0.99964	1.00032216417187	0.396318947255062	0.560687815796927	NO	NOT
ABCD3	3814	ES	0.990369811320755	0.99379	0.996558439228363	0.272984160149149	0.443615597990149	NO	NOT
ABCD3	3815	ES	0.0664866197183099	0.06765	0.982802952229266	0.924899935248337	0.95453841946684	NO	NOT
F3	3816	ES	0.972708484848485	0.93923	1.03564460765572	0.000106255155607569	0.00103424325680427	YES	NOT
SLC44A3	3817	AP	0.565010322580645	0.74511	0.758291155105481	0.000154622267452948	0.0013972402501652	YES	DOWN
SLC44A3	3818	AP	0.434989677419355	0.25489	1.70657804315334	0.000154622267452948	0.0013972402501652	YES	UP
SLC44A3	3819	AA	0.677459146341463	0.69152	0.979666743321181	0.340439135084603	0.507107466536769	NO	NOT
SLC44A3	3820	AD	0.833055757575758	0.8271	1.00720077085692	0.572299951942944	0.713088104230675	NO	NOT
SLC44A3	3821	ES	0.93115487804878	0.94343	0.986988836531359	0.421978968316284	0.585041912444999	NO	NOT
CNN3	3822	AP	0.971642236024845	0.95326	1.01928354911026	0.272296269894503	0.442724436465667	NO	NOT
CNN3	3823	AP	0.0283577639751553	0.04674	0.606712964808628	0.272296269894502	0.442724436465667	NO	DOWN
CNN3	3824	ES	0.999022289156626	1	0.999022289156626	0.000202334395217171	0.00173595341457685	YES	NOT
CNN3	3825	RI	0.991555151515152	0.99416	0.997379849838207	0.401084757792613	0.565450374423222	NO	NOT
RWDD3	3826	AT	0.892329559748428	0.89494	0.997083111435881	0.744272509970629	0.839610239003992	NO	NOT
RWDD3	3827	AT	0.107670440251572	0.10506	1.02484713736505	0.744272509970628	0.839610239003992	NO	NOT
RWDD3	3828	ES	0.523535	0.49236	1.06331789747339	0.480331864951466	0.636908380994558	NO	NOT
DPYD	3836	AT	0.915912578616352	0.9558	0.958268025336213	0.00018358058104517	0.00160342473012201	YES	NOT
DPYD	3837	AT	0.0840874213836478	0.0442	1.90243034804633	0.000183580581045168	0.00160342473012201	YES	UP
SNX7	3840	ES	0.907860843373494	0.92155	0.985145508516623	0.0829944106459458	0.19096273131643	NO	NOT
SNX7	3841	ES	0.998166257668712	0.99821	0.999956179229533	0.971761764019633	0.983139098385373	NO	NOT
SNX7	3842	ES	0.099309756097561	0.11098	0.894843720468201	0.343208951687618	0.509354368421276	NO	NOT
AGL	3849	AP	0.0114896	0.02703	0.425068442471328	0.185595024317747	0.337238648769669	NO	DOWN
AGL	3850	AP	0.0209072	0.00155	13.4885161290323	3.62904576843596e-05	0.000421826857624949	YES	UP
AGL	3853	AP	0.967603	0.97142	0.996070906507999	0.744190597726634	0.839610239003992	NO	NOT
SLC35A3	3858	AP	0.69053696969697	0.56058	1.23182591190726	5.40095698740931e-05	0.000589623290799805	YES	UP
SLC35A3	3859	AP	0.309462424242424	0.43942	0.704252023673079	5.40070721805574e-05	0.000589623290799805	YES	DOWN
SLC35A3	3862	RI	NA	NA	NA	NA	NA	NA	NA
SLC35A3	3863	ES	0.982223926380368	0.98521	0.996969099359901	0.362690860867861	0.529193126503141	NO	NOT
SLC35A3	3864	ES	0.492938888888889	0.54617	0.902537467984124	0.153206599051025	0.295739360654657	NO	NOT
TRMT13	3866	AT	0.0794091463414634	0.09049	0.877546097264487	0.466184283998095	0.624989737343089	NO	NOT
TRMT13	3868	AT	0.920590243902439	0.90951	1.01218265209007	0.466207862932043	0.624989737343089	NO	NOT
DBT	3873	AT	0.0156367469879518	0.02968	0.526844575065762	0.190637452166292	0.343878920279343	NO	DOWN
DBT	3874	AT	0.984363253012048	0.97032	1.01447280589089	0.190637452166291	0.343878920279343	NO	NOT
RTCA	3876	AT	0.994388554216867	0.99361	1.00078356117276	0.579017745845166	0.71810725734391	NO	NOT
RTCA	3877	AT	0.00561084337349398	0.00639	0.87806625563286	0.578726423479895	0.717984360547948	NO	NOT
RTCA	3878	ES	0.0676993902439024	0.04669	1.4499762313965	0.0588534220504172	0.147303866748265	NO	UP
CDC14A	3881	AT	0.00484203821656051	0.00108	4.48336871903751	0.0140940915938376	0.0499913849708894	YES	UP
CDC14A	3882	AT	0.0126248407643312	0.00947	1.3331405242166	0.445136437558771	0.606348108808534	NO	UP
CDC14A	3883	AT	0.982534394904459	0.98945	0.993010657339389	0.105916941568951	0.226395044637053	NO	NOT
VCAM1	3886	ES	NA	NA	NA	NA	NA	NA	NA
VCAM1	3888	ES	0.988373026315789	0.9757	1.01298865052351	0.0855152649679196	0.195041439774327	NO	NOT
VCAM1	3889	AD	0.999861313868613	0.99749	1.00237728084353	0.369794463374578	0.536398729919934	NO	NOT
SLC30A7	3892	AT	0.265574096385542	0.30067	0.883274341921516	0.0710123663940505	0.169423528851394	NO	NOT
SLC30A7	3893	AT	0.734425301204819	0.69933	1.05018417800583	0.0710170161447447	0.169423528851394	NO	NOT
DPH5	3894	AP	NA	NA	NA	NA	NA	NA	NA
DPH5	3895	AP	0	0	NA	NA	NA	NA	NA
DPH5	3896	AA	0.922416981132075	0.92654	0.995550090802421	0.781742192521886	0.864332722428031	NO	NOT
DPH5	3897	ES	0.923918787878788	0.92677	0.996923495450638	0.714049516181788	0.818246463188591	NO	NOT
DPH5	3898	AD	0.122436551724138	0.12183	1.00497867293883	0.974905820485007	0.984917206009096	NO	NOT
RNPC3	3907	AA	0.686080606060606	0.51342	1.33629505290134	0.00354725950007838	0.0172956340316942	YES	UP
VAV3	3927	AP	0.00863092105263158	0.00831	1.03861865855976	0.917866006967002	0.950027145110607	NO	NOT
VAV3	3928	AP	0.991369736842105	0.99169	0.999677053153813	0.918026009394932	0.950112680732915	NO	NOT
VAV3	3929	AT	0.0128442424242424	0.01474	0.871386867316311	0.389170227496068	0.553907857962951	NO	NOT
VAV3	3931	AT	0.987155757575758	0.98526	1.00192411909116	0.389170227496074	0.553907857962951	NO	NOT
VAV3	3932	ES	0.0115245033112583	0.00441	2.61326605697467	0.000386567182130315	0.00294505302530909	YES	UP
VAV3	3933	ES	0.0062640522875817	0.00207	3.02611221622304	0.0138532989542508	0.049379838248921	YES	UP
VAV3	3934	ES	0.902503205128205	0.91728	0.983890638767012	0.162319719303487	0.30706128597033	NO	NOT
SLC25A24	3935	AP	0.998872727272727	0.99973	0.999142495746579	0.0502272701212001	0.131095337987074	NO	NOT
SLC25A24	3936	AP	0.00112727272727273	0.00027	4.17508417508417	0.0502272701212078	0.131095337987074	NO	UP
SLC25A24	3937	AT	0.985398795180723	0.99163	0.993716199772821	0.00387954693535485	0.0185720313868659	YES	NOT
SLC25A24	3938	AT	0.0146012048192771	0.00837	1.74446891508687	0.00387954693535464	0.0185720313868659	YES	UP
SLC25A24	3939	ES	0.999961	1	0.999961	0.318829941003261	0.485029551059093	NO	NOT
FAM102B	3940	AT	0.0475439759036145	0.03864	1.23043415899623	0.176271219560701	0.324765034367047	NO	UP
FAM102B	3941	AT	0.952456024096386	0.96136	0.99073814606015	0.1762712195607	0.324765034367047	NO	NOT
HENMT1	3942	AP	0.282719620253165	0.4249	0.665379195700552	0.0112396307558902	0.0420666548986884	YES	DOWN
HENMT1	3943	AP	0.717279113924051	0.5751	1.2472250285586	0.0112401665618634	0.0420666548986884	YES	UP
HENMT1	3944	ES	0.0542205298013245	0.0254555555555556	2.13000771807909	0.0281136070757625	0.0848256678601168	NO	UP
PRPF38B	3945	AT	0.923978915662651	0.90614	1.01968671029052	0.0784236451328752	0.182676339266688	NO	NOT
PRPF38B	3946	AT	0.0760216867469879	0.09386	0.809947653387896	0.0784322005463526	0.182683730355734	NO	NOT
PRPF38B	3947	ES	0.125650306748466	0.13976	0.899043408331899	0.525644296916099	0.675898990814243	NO	NOT
CLCC1	3974	ES	NA	NA	NA	NA	NA	NA	NA
CLCC1	3975	ES	0.991197452229299	0.99221	0.998979502554197	0.795324154388108	0.873510569332646	NO	NOT
CLCC1	3977	ES	0.999353	1	0.999353	0.107731578884818	0.22905170120624	NO	NOT
CLCC1	3980	AA	0.965535897435897	0.96971	0.995695514572292	0.741366109391579	0.837798030469374	NO	NOT
TAF13	3987	AT	0.584380606060606	0.51787	1.12843108513837	0.00183785053304682	0.0103516875976803	YES	NOT
TAF13	3988	AT	0.415619393939394	0.48213	0.862048397609346	0.00183785053304682	0.0103516875976803	YES	NOT
KIAA1324	3996	AA	0.0853374193548387	0.06628	1.28752895828061	0.0466640961621849	0.124309827467753	NO	UP
KIAA1324	3997	ES	0.96858024691358	0.98755	0.980791096059521	0.000108647283327875	0.00105115526432521	YES	NOT
KIAA1324	3998	ES	0.996924675324675	0.9994	0.997523189238218	0.0157679441556817	0.0544158406291807	NO	NOT
SARS	3999	ES	0.0158518072289157	0.02635	0.601586612103061	0.00350261950954729	0.0171201625537939	YES	DOWN
PSRC1	4001	RI	0.276930597014925	0.16115	1.71846476583882	0.260385604007494	0.429454676399161	NO	UP
SORT1	4008	AP	0.984654	0.96491	1.0204624006384	0.217907906658191	0.378486887052129	NO	NOT
SORT1	4009	AP	0.0153456	0.03509	0.437321886577372	0.217907906658189	0.378486887052129	NO	DOWN
SORT1	4010	AA	0.636755844155844	0.64331	0.989811823469003	0.791458034478869	0.870729543556037	NO	NOT
PSMA5	4011	ES	0.994339759036145	0.99	1.00438	0.00244263002674876	0.0130083947352532	YES	NOT
CYB561D1	4015	AT	0.00293795180722892	0.00628	0.467826720896324	0.359320084602969	0.526016087621712	NO	DOWN
CYB561D1	4016	AT	0.997062048192771	0.99372	1.00336316889342	0.359320084602958	0.526016087621712	NO	NOT
AMPD2	4043	AP	0.050730303030303	0.05329	0.951966654725146	0.829309057465283	0.895649559914379	NO	NOT
AMPD2	4044	AP	0.0359072727272727	0.02489	1.44263851857263	0.23825390032866	0.403260317253776	NO	UP
AMPD2	4046	AP	0.0424	0.03985	1.06398996235885	0.790071725235356	0.869824659450946	NO	NOT
AMPD2	4047	AP	0.870963636363636	0.88199	0.987498312184533	0.658502315622743	0.779127108386551	NO	NOT
AMPD2	4049	ES	0.166313	0.131655555555556	1.26323951388303	0.498628018925645	0.652504706121321	NO	UP
GSTM4	4050	AT	0.846293373493976	0.82271	1.0286654756767	0.062015021889236	0.153333012911418	NO	NOT
GSTM4	4051	AT	0.153706626506024	0.17729	0.866978546483299	0.062015128896794	0.153333012911418	NO	NOT
GSTM4	4052	RI	0.0278390243902439	0.01376	2.02318491208168	2.27454670210345e-06	4.14165180343847e-05	YES	UP
GSTM4	4054	ES	0.999822289156627	1	0.999822289156627	0.17638021755142	0.324912942410462	NO	NOT
GSTM4	4055	RI	0.029029696969697	0.01127	2.57583824043451	8.53528055172002e-07	1.7904570902715e-05	YES	UP
GSTM4	4056	RI	0.0171037267080745	0.00595	2.87457591732345	1.73961760397584e-07	4.55237942147601e-06	YES	UP
GSTM2	4057	AT	0.0620757575757576	0.04691	1.32329476818925	0.184836706013792	0.336202713762814	NO	UP
GSTM2	4058	AT	0.00490484848484848	0.00458	1.07092761677915	0.804391806958251	0.87937199471672	NO	NOT
GSTM2	4059	AT	0.00810242424242424	0.00432	1.87556116722783	0.0259637374879668	0.0798003453843231	NO	UP
GSTM2	4060	AT	0.0037030303030303	0.00383	0.966848643088852	0.875022518037341	0.923595574222708	NO	NOT
GSTM2	4061	AT	0.921213333333333	0.94037	0.979628585911219	0.120560836420993	0.248705728375671	NO	NOT
GSTM2	4062	ES	0.999700699300699	1	0.999700699300699	0.21135705519055	0.370101931360875	NO	NOT
GSTM1	4064	AT	0.989168902439024	0.99361	0.99553034132006	0.124810272520332	0.255115053273868	NO	NOT
GSTM1	4065	AT	0.0108310975609756	0.00638	1.69766419451028	0.123762504623332	0.253575739553553	NO	UP
GSTM1	4066	ES	0.987328947368421	0.98144	1.00600031318106	0.379241174341185	0.545208382325137	NO	NOT
GSTM1	4067	ES	0.995127450980392	0.99897	0.996153489074138	0.0205753327484111	0.0667891515697994	NO	NOT
EPS8L3	4080	AA	0.837391515151515	0.81121	1.03227464546975	0.011007491048399	0.0413783645668082	YES	NOT
EPS8L3	4081	AA	0.212364242424242	0.24278	0.874718850087497	0.00242047773945669	0.0129050321952403	YES	NOT
CSF1	4082	AT	0.921166265060241	0.90868	1.01374110254462	0.0970836907585483	0.213317637601857	NO	NOT
CSF1	4084	AT	0.0788325301204819	0.09132	0.863255914591348	0.097054582552973	0.21326748584944	NO	NOT
CSF1	4085	RI	0.999573333333333	1	0.999573333333333	0.057146871218384	0.144241983789929	NO	NOT
CSF1	4086	AA	0.935941212121212	0.96426	0.970631584967967	0.000664125747937894	0.00456297409124697	YES	NOT
AHCYL1	4088	AP	0.0692309090909091	0.06809	1.01675589794256	0.906565880427465	0.94385744011008	NO	NOT
AHCYL1	4089	AP	0.930769090909091	0.93191	0.998775730391444	0.906565880427462	0.94385744011008	NO	NOT
STRIP1	4091	AP	0.000677358490566038	0	Inf	0.183037919880742	0.333646081561346	NO	UP
STRIP1	4092	AP	0.999322641509434	1	0.999322641509434	0.183037919880735	0.333646081561346	NO	NOT
STRIP1	4095	ES	0.00595563909774436	0.00331	1.79928673647866	0.221487268281604	0.382511543924385	NO	UP
KCNC4	4096	RI	0.924196226415094	0.98536	0.937927484792456	6.94106050860577e-06	0.000105549522725174	YES	NOT
KCNC4	4097	AA	0.999772222222222	1	0.999772222222222	0.318811095472884	0.485029551059093	NO	NOT
KCNC4	4098	AA	0.837883536585366	0.83322	1.00559700509513	0.881263299571991	0.927672910423129	NO	NOT
RBM15	4101	AT	0.150423	0.16927	0.888657913392804	0.445962523910684	0.607059197242822	NO	NOT
RBM15	4102	AT	0.849577	0.83073	1.02268712457718	0.445962523910683	0.607059197242822	NO	NOT
SLC16A4	4105	ES	0.942861333333333	0.96766	0.974372541319609	0.290696795207028	0.463217836907124	NO	NOT
SLC16A4	4108	ES	0.958034426229508	0.94057	1.01856791757074	0.613768996872496	0.745782176022962	NO	NOT
LAMTOR5	4112	AP	0.0152885542168675	0.01438	1.06318179533153	0.751227679100027	0.844145626761611	NO	NOT
LAMTOR5	4113	AP	0.984711445783133	0.98562	0.999078190157599	0.75122767910004	0.844145626761611	NO	NOT
LAMTOR5	4114	RI	0.677085135135135	0.73351	0.923075534260113	0.320530304698527	0.486384547463605	NO	NOT
LAMTOR5	4115	AD	0.0162481927710843	0.0155	1.04827050136028	0.785884759226293	0.866789543200195	NO	NOT
LAMTOR5	4116	ES	0.00983012048192771	0.00567	1.73370731603663	0.00466529413828487	0.0214752828517443	YES	UP
CD53	4125	ES	0.999764197530864	0.99386	1.00594067326471	0.17159328049059	0.318951124486918	NO	NOT
LRIF1	4126	AP	0.994753048780488	0.99177	1.00300780299917	0.638863995605573	0.76419947409092	NO	NOT
LRIF1	4127	AP	0.0052469512195122	0.00823	0.637539637850814	0.638863995605564	0.76419947409092	NO	DOWN
LRIF1	4128	AD	0.984021951219512	0.97502	1.00923258109527	0.512462339201584	0.664507516899368	NO	NOT
LRIF1	4129	ES	0.701998136645963	0.65007	1.07988083844196	0.161448425561468	0.306095464863243	NO	NOT
DRAM2	4133	ME	0.987303012048193	0.98383	1.00353009366272	0.191964459998071	0.345739757855904	NO	NOT
DRAM2	4136	AD	0.814321212121212	0.88241	0.922837696899641	0.392172410069063	0.556719121372556	NO	NOT
DRAM2	4137	AD	0.976567295597484	0.98934	0.987089671495628	0.146507610323812	0.286210130194572	NO	NOT
CEPT1	4139	AP	0.805944	0.76739	1.05024042533783	0.0414578325402605	0.113844684000727	NO	NOT
CEPT1	4140	AP	0.194056	0.23261	0.834254761188255	0.0414578325402603	0.113844684000727	NO	NOT
DENND2D	4141	AP	0.158646835443038	0.22665	0.699963977247024	0.0548930209724433	0.139989783216297	NO	DOWN
DENND2D	4142	AP	0.841353797468354	0.77335	1.0879340498718	0.0548910941970523	0.139989783216297	NO	NOT
OVGP1	4165	ES	0.980391724137931	0.98188	0.998484258909369	0.909355121067123	0.945166809497449	NO	NOT
WDR77	4166	ES	0.998952409638554	0.99881	1.00014257930793	0.911200757881856	0.946389575056399	NO	NOT
ATP5F1	4167	ES	0.999310240963855	0.99981	0.999500145991594	0.000598710306269445	0.00419591709789206	YES	NOT
ADORA3	4174	AT	0.598587662337662	0.72943	0.820624	0.010508290834405	0.0398957563996394	YES	NOT
ADORA3	4175	AT	0.401414285714286	0.27057	1.48358755854044	0.0105074221840297	0.0398957563996394	YES	UP
RAP1A	4176	AP	0.0656716981132075	0.12749	0.515112543048141	0.0059131768031337	0.0257207655869744	YES	DOWN
RAP1A	4177	AP	0.0128188679245283	0.01676	0.764848921511235	0.362513333269574	0.529025068557168	NO	DOWN
RAP1A	4178	AP	0.921509433962264	0.85573	1.07686937931621	0.005775506501585	0.0252726941708326	YES	NOT
RAP1A	4179	ES	0.228919875776398	0.27196	0.841740975792019	0.0157517515388131	0.0543820769991716	NO	NOT
FAM212B	4184	RI	NA	NA	NA	NA	NA	NA	NA
DDX20	4188	RI	0.0404408450704225	0.02051	1.97176231450134	0.0480230736375985	0.12688247382507	NO	UP
DDX20	4189	RI	0.117261832061069	0.07752	1.51266553226353	0.0687400804212951	0.165421658364944	NO	UP
DDX20	4190	RI	0.0742093525179856	0.05511	1.34657	0.110025239496292	0.232468731378192	NO	UP
DDX20	4193	ES	0.99743947368421	1	0.99743947368421	0.0806352336249141	0.186674883327414	NO	NOT
WNT2B	4198	AP	0.583783116883117	0.35009	1.6675229709021	0.000204755531866593	0.00175322833994424	YES	UP
WNT2B	4199	AP	0.416217532467532	0.64991	0.640423339335496	0.000204761118987035	0.00175322833994424	YES	DOWN
ST7L	4205	AT	0.815295679012346	0.91138	0.894572712822693	0.00039880679106474	0.00302410663438971	YES	NOT
ST7L	4207	AT	0.184704320987654	0.08862	2.08422840202724	0.000398806791064738	0.00302410663438971	YES	UP
ST7L	4212	ES	0.971415322580645	0.98936	0.981862337855427	0.0477036603642299	0.126285776181447	NO	NOT
ST7L	4213	ES	0.991656818181818	1	0.991656818181818	0.0094042301871619	0.0367263809437881	YES	NOT
ST7L	4216	AA	0.967313513513513	0.9832	0.98384206012359	0.0532659148034309	0.136816892261484	NO	NOT
ST7L	4220	AD	0.035184	0.01118	3.14704830053667	0.000462401523019746	0.00341629725247628	YES	UP
MOV10	4221	AP	0.677777952755905	0.72336	0.936985667932849	0.334817363059989	0.501590577313696	NO	NOT
MOV10	4222	AP	0.322222047244094	0.27664	1.16477026910098	0.334817363059989	0.501590577313696	NO	NOT
MOV10	4225	ES	0.113608024691358	0.06739	1.68582912437095	0.00492145594551092	0.0223913051268882	YES	UP
RHOC	4231	ES	0.993374698795181	0.99199	1.00139587979232	0.113276860596999	0.237490266571298	NO	NOT
RHOC	4232	ES	0.00525481927710843	0.0098	0.536206048684534	0.00263612618689498	0.0137502318901802	YES	DOWN
RHOC	4233	AD	0.0403403614457831	0.01951	2.06767613766187	3.26022991564435e-10	2.04538749661525e-08	YES	UP
RHOC	4235	AA	0.512869879518072	0.27754	1.84791338011844	1.03191631377511e-05	0.000147284573615816	YES	UP
RHOC	4238	AA	0.960030120481928	0.95813	1.00198315518972	0.567001922359829	0.709238675691221	NO	NOT
RHOC	4239	ES	0.00223795180722892	0.00057	3.92623124075248	0.00130157465457488	0.00789011347578602	YES	UP
RHOC	4240	ES	0.000679518072289157	0.00015	4.53012048192771	3.47334769263912e-06	5.95398454726587e-05	YES	UP
RHOC	4241	ES	0.000135542168674699	3e-05	4.51807228915663	0.000436524101051921	0.00326201332316232	YES	UP
RHOC	4242	ES	0.0409626506024096	0.03385	1.21012261750102	0.160848246412646	0.305520752783682	NO	UP
RHOC	4243	ES	0.0018578313253012	0.00159	1.16844737440327	0.326323565966102	0.492781106622864	NO	NOT
RHOC	4244	ES	0.0450409638554217	0.03185	1.41415899075107	0.0387867373690117	0.108083797458261	NO	UP
RHOC	4245	ES	0.0157060240963855	0.00968	1.62252315045305	0.0275925211954475	0.0835505185025144	NO	UP
RHOC	4246	ES	0.00315903614457831	0.00258	1.22443261417764	0.617381860964075	0.748502453861121	NO	UP
RHOC	4247	ES	0.533266265060241	0.67287	0.792524952903594	4.16351719878191e-06	6.91359771251746e-05	YES	DOWN
RHOC	4248	ES	0.0491506024096386	0.08751	0.561656981026609	0.00170403928240416	0.00974175463770923	YES	DOWN
RHOC	4249	AA	0.0468861445783133	0.0177	2.6489347219386	1.39643797112563e-09	7.12729341022179e-08	YES	UP
RHOC	4250	AD	0.0156704819277108	0.00488	3.21116432944894	2.75414422839119e-09	1.28443282728039e-07	YES	UP
RHOC	4251	AD	0.00332771084337349	0.00118	2.82009393506228	0.00327421015833057	0.0162401448871466	YES	UP
SLC16A1	4265	AT	0.078966265060241	0.09614	0.821367433536935	0.0283458736157106	0.0852989889521086	NO	NOT
SLC16A1	4266	AT	0.921033734939759	0.90386	1.01900043694793	0.0283458736157106	0.0852989889521086	NO	NOT
SLC16A1	4268	ES	0.00233860759493671	0.00095	2.46169220519654	0.00506561198441476	0.0229089855247197	YES	UP
SLC16A1	4269	AD	0.00402215189873418	0.00273	1.47331571382204	0.255081492083663	0.423306759909298	NO	UP
MAGI3	4270	AT	0.00319636363636364	0.0068	0.470053475935829	0.210829118461959	0.369417264878384	NO	DOWN
MAGI3	4271	AT	0.996803636363636	0.9932	1.00362830886391	0.210829118461959	0.369417264878384	NO	NOT
PHTF1	4277	AT	0.945597435897436	0.91852	1.02947941895379	0.261747304831745	0.430925562446353	NO	NOT
PHTF1	4278	AT	0.0544032051282051	0.08148	0.667687839079592	0.261757826831512	0.430925562446353	NO	DOWN
PHTF1	4279	ES	0.977841538461538	0.98409	0.993650518206199	0.420925568057796	0.584033795497084	NO	NOT
PHTF1	4281	ES	0.993140476190476	0.98363	1.00966875368835	0.347126665820357	0.513145738876688	NO	NOT
PHTF1	4282	ES	0.996966666666667	1	0.996966666666667	0.0366938897466359	0.103612921122344	NO	NOT
PTPN22	4286	AT	0.945930597014925	0.9511	0.994564816543923	0.692278039013127	0.802808832928275	NO	NOT
PTPN22	4288	AT	0.0540694029850746	0.0489	1.10571376247596	0.692278039013133	0.802808832928275	NO	NOT
PTPN22	4290	ES	0.999365034965035	1	0.999365034965035	0.31901152350089	0.485029551059093	NO	NOT
BCL2L15	4299	ES	0.990615060240964	0.98345	1.00728563754229	0.0709678396036482	0.169413380502702	NO	NOT
BCL2L15	4300	ES	0.984964457831325	0.966	1.01963194392477	0.00492232519362738	0.022392258329568	YES	NOT
AP4B1	4304	AT	0.0603283132530121	0.04584	1.31606268003953	0.248461142518756	0.415911404528956	NO	UP
AP4B1	4305	AT	0.939672289156626	0.95416	0.984816266828023	0.24847927084945	0.415921237456289	NO	NOT
AP4B1	4306	ES	0.983525301204819	0.98826	0.995209055516584	0.450618885768227	0.611201572652506	NO	NOT
AP4B1	4307	ES	0.992409638554217	1	0.992409638554217	7.79546012021557e-07	1.65780521265812e-05	YES	NOT
HIPK1	4315	AT	0.00880240963855422	0.00624	1.41064257028112	0.37986103683346	0.545759429870422	NO	UP
HIPK1	4316	AT	0.991197590361446	0.99376	0.99742150052472	0.379861036833473	0.545759429870422	NO	NOT
HIPK1	4317	ES	0.995337037037037	0.99801	0.997321707234433	0.173786333366341	0.321735202229189	NO	NOT
HIPK1	4318	AD	0.985077419354839	0.97544	1.00988007397158	0.230675779669325	0.393633315120993	NO	NOT
TRIM33	4324	ES	0.658239230769231	0.65499	1.00496073339934	0.91567430227961	0.948800265407017	NO	NOT
CSDE1	4333	ES	0.197337951807229	0.19414	1.01647240036689	0.707889389426634	0.813601766500606	NO	NOT
CSDE1	4335	ES	0.988381927710843	0.98915	0.999223502715304	0.619274344184843	0.749867981039782	NO	NOT
CSDE1	4336	ES	0.00639272727272727	0.06987	0.0914945938561224	0.00151968275880269	0.00888230627114208	YES	DOWN
CSDE1	4339	ES	0.984875903614458	0.99118	0.993639806709637	0.000205055586635848	0.00175486426273508	YES	NOT
SIKE1	4342	AD	0.128789743589744	0.18816	0.684469300540729	0.00229936312776436	0.0123798673730092	YES	DOWN
TSPAN2	4345	ES	0.96783	0.95748	1.01080929888875	0.291934136759272	0.464753120813624	NO	NOT
TSPAN2	4346	ES	0.993724193548387	0.99362	1.00010486257159	0.971293697829877	0.983018074009868	NO	NOT
SLC22A15	4354	AT	0.913801898734177	0.91551	0.998134262579521	0.935904059179628	0.961193405731538	NO	NOT
SLC22A15	4355	AT	0.0861981012658228	0.08449	1.02021660866165	0.935904059179631	0.961193405731538	NO	NOT
ATP1A1	4357	AP	0.00128132530120482	0.00096	1.33471385542169	0.48314667079645	0.639242238861042	NO	UP
ATP1A1	4358	AP	0.00194397590361446	0.00552	0.352169547756242	0.00285940577414628	0.0145897611816444	YES	DOWN
ATP1A1	4359	AP	0.996776506024096	0.99351	1.00328784413252	0.00672763497014153	0.0284645547895255	YES	NOT
CD58	4360	AT	0.0881901840490798	0.03232	2.72865668468687	2.45009203717648e-06	4.4185051552838e-05	YES	UP
CD58	4361	AT	0.822414110429448	0.88176	0.932696096930512	0.00144752265045413	0.00855333674774784	YES	NOT
CD58	4362	AT	0.0893889570552147	0.08592	1.04037426740241	0.695406449790267	0.804732025650578	NO	NOT
CD58	4363	AA	0.0770272151898734	0.08255	0.93309770066473	0.692744041596966	0.803018148178988	NO	NOT
CD2	4367	AT	0.999333939393939	1	0.999333939393939	0.0100605490714018	0.0386753988030863	YES	NOT
CD2	4368	AT	0.000666060606060606	0	Inf	0.0100605490713966	0.0386753988030863	YES	UP
GDAP2	4377	AT	0.66425421686747	0.56664	1.17226848945974	0.0170217713732141	0.0577522479429328	NO	NOT
GDAP2	4378	AT	0.335746385542169	0.43336	0.774751674225052	0.0170222883362629	0.0577522479429328	NO	DOWN
WARS2	4383	AP	0.986514465408805	0.97185	1.01508922715317	0.187168018534259	0.339155351045307	NO	NOT
WARS2	4384	AP	0.013485534591195	0.02815	0.479059843381704	0.18716801853426	0.339155351045307	NO	DOWN
WARS2	4385	AA	0.117648407643312	0.08823	1.33342862567508	0.161065553639455	0.305655306935791	NO	UP
PHGDH	4389	AP	0.000303048780487805	0.00035	0.865853658536585	0.854564410279502	0.911287127228904	NO	NOT
PHGDH	4390	AP	0.999696951219512	0.99965	1.00004696765819	0.854564410279649	0.911287127228904	NO	NOT
HMGCS2	4391	ES	0.999776582278481	0.99966	1.00011662192994	0.639708443498449	0.764680717080399	NO	NOT
REG4	4394	AT	0.00891125	0.0091	0.979258241758242	0.929357104191344	0.957482681925644	NO	NOT
REG4	4395	AT	0.991088	0.9909	1.0001898526592	0.929590074275757	0.957593764574359	NO	NOT
REG4	4396	ES	0.999836551724138	0.99995	0.99988654605144	0.183964689209151	0.334903750077654	NO	NOT
NOTCH2	4398	AP	0.999246564885496	0.99916	1.00008663766113	0.934817399076374	0.960629669140795	NO	NOT
NOTCH2	4399	AP	0.000753435114503817	0.00084	0.896946564885496	0.934817399076377	0.960629669140795	NO	NOT
NOTCH2	4400	AT	0.0335144578313253	0.07444	0.450221088545477	0.00781109031939149	0.0319263266534762	YES	DOWN
NOTCH2	4401	AT	0.966485542168675	0.92556	1.04421706012433	0.00781109031939144	0.0319263266534762	YES	NOT
FAM72B	4402	AD	0.98071338028169	0.99	0.990619576042111	0.28996952826823	0.462362856288264	NO	NOT
PDE4DIP	4404	AP	0.0321885496183206	0.08516	0.377977332295921	0.000341750103878257	0.0026659021548453	YES	DOWN
PDE4DIP	4405	AP	0.0175847328244275	0.00976	1.80171442873232	0.402749836770936	0.567088110335428	NO	UP
PDE4DIP	4407	AP	0.428429770992366	0.62106	0.689836362013922	0.00104895298153551	0.00660796032824371	YES	DOWN
PDE4DIP	4408	AP	0.521791603053435	0.284	1.83729437694872	0.000481705381972177	0.00352665279756636	YES	UP
PDE4DIP	4410	AT	0.0915512048192771	0.1501	0.609934742300314	0.0676185148782424	0.163519032213675	NO	DOWN
PDE4DIP	4411	AT	0.464503614457831	0.50203	0.925250711028885	0.161211607496946	0.305817302149219	NO	NOT
PDE4DIP	4412	AT	0.100103614457831	0.04947	2.02352161831072	3.08070170367164e-07	7.43684897043522e-06	YES	UP
PDE4DIP	4413	AT	0.0264349397590361	0.03251	0.813132567180441	0.449258047809082	0.609930696027523	NO	NOT
PDE4DIP	4415	AT	0.00168192771084337	0.00967	0.173932545071704	0.0225329758197757	0.0714691834687421	NO	DOWN
PDE4DIP	4417	AT	0.0264457831325301	0.04163	0.635257822064139	0.0212886381412359	0.0685213529778747	NO	DOWN
PDE4DIP	4418	AT	0.289278915662651	0.21457	1.34817968803957	0.000774128799793067	0.00516202467461228	YES	UP
PDE4DIP	4426	AD	0.924228915662651	0.93842	0.984877683406844	0.38654888908085	0.551486164114886	NO	NOT
NOTCH2NL	4435	AP	0.999849382716049	0.99885	1.00100053332938	0.410510445525308	0.574609659830688	NO	NOT
NOTCH2NL	4436	AP	0.000150617283950617	0.00115	0.130971551261406	0.410510445525309	0.574609659830688	NO	DOWN
NOTCH2NL	4437	AT	0.650033939393939	0.67665	0.960664951443049	0.531388182514835	0.680390665342681	NO	NOT
NOTCH2NL	4438	AT	0.349966060606061	0.32335	1.08231347025224	0.531388182514835	0.680390665342681	NO	NOT
NBPF10	4439	AP	0.0895553333333333	0.09548	0.937948610529256	0.730352451999565	0.829927997454988	NO	NOT
NBPF10	4441	AP	0.910444666666667	0.90452	1.00655006707056	0.730352451999564	0.829927997454988	NO	NOT
NBPF10	4446	ES	0.405986274509804	0.43711	0.928796583262346	0.198335392931055	0.354245452090306	NO	NOT
NBPF10	4449	ES	0.848939097744361	0.90194	0.941236775998804	0.0848774210850463	0.194086407670118	NO	NOT
NBPF10	4452	ES	0.856200751879699	0.79315	1.07949410815066	0.192877726080443	0.346997927536114	NO	NOT
NBPF10	5531	ES	0.588293377483444	0.73359	0.801937563875521	0.00249333981600816	0.0132034874148681	YES	NOT
NBPF10	7266	AD	0.99988962962963	1	0.99988962962963	0.319112886416611	0.485029551059093	NO	NOT
NBPF10	7267	ES	0.91927256097561	0.86029	1.06856125373491	0.00583747407755394	0.0254577882361042	YES	NOT
NBPF10	7270	ES	0.956883552631579	0.9376	1.02056692900126	0.0706927741447315	0.169006370870348	NO	NOT
POLR3GL	7278	ES	0.968574096385542	0.9835	0.98482368722475	0.00787804118285775	0.0321341900958268	YES	NOT
RBM8A	7279	AA	0.90125421686747	0.89262	1.00967289201168	0.145464092352679	0.284564654671025	NO	NOT
PEX11B	7280	AP	0.991079268292683	0.97246	1.01914656468408	0.00984871073075782	0.0380940274544332	YES	NOT
PEX11B	7281	AP	0.00892073170731707	0.02754	0.323919088864091	0.0098487107307577	0.0380940274544332	YES	DOWN
PIAS3	7290	AT	0.0122879518072289	0.01111	1.10602626527713	0.8630551276047	0.916579182265752	NO	NOT
PIAS3	7291	AT	0.987712048192771	0.98889	0.998808814117618	0.863055127604701	0.916579182265752	NO	NOT
PIAS3	7293	RI	0.999596	1	0.999596	0.318829941002668	0.485029551059093	NO	NOT
POLR3C	7294	ES	0.99095	0.99289	0.998046107826647	0.462071349029086	0.62121380247945	NO	NOT
RNF115	7297	ES	0.0599218543046358	0.09979	0.600479550101571	0.0236724297076061	0.0742366233169443	NO	DOWN
GPR89A	7311	ES	0.999015151515152	0.99823	1.0007865436975	0.674576493242244	0.789973458825346	NO	NOT
GPR89A	7312	AA	0.145236305732484	0.14335	1.01315874246588	0.922690058220193	0.953236859187638	NO	NOT
GPR89A	7316	ES	0.979477215189873	0.9902	0.989171091890399	0.170705571139815	0.317805813726975	NO	NOT
GPR89A	7317	ES	0.0793289855072464	0.14505	0.546907862855887	0.0181438140813202	0.0607616372702604	NO	DOWN
GPR89A	7318	ES	0.0259264705882353	0.01301	1.9928109598951	0.0151340663004295	0.0526848800206317	NO	UP
NBPF11	7328	ES	0.833574193548387	0.82364	1.01206132964449	0.781400906622458	0.864118603273585	NO	NOT
NBPF11	7336	ES	0.956459477124183	0.88781	1.07732451439405	0.0172823027363783	0.0584649294503553	NO	NOT
NBPF12	7351	ES	0.164288343558282	0.16824	0.976511790051606	0.803871838015564	0.879086704710065	NO	NOT
NBPF12	7354	ES	0.665220754716981	0.78001	0.85283618763475	0.0982726072236039	0.215108381386324	NO	NOT
NBPF12	7359	ES	0.649458169934641	0.76721	0.846519427450946	0.00226994987244433	0.0122587061391271	YES	NOT
PRKAB2	7364	ES	0.931656296296296	0.94199	0.98902992207592	0.455732322015935	0.615861245777132	NO	NOT
FMO5	7367	AT	0.0632734939759036	0.01976	3.20209989756597	5.33601414693795e-08	1.67075328562012e-06	YES	UP
FMO5	7368	AT	0.330204819277108	0.38577	0.855962929406404	0.00137220758590882	0.00818669321028847	YES	NOT
FMO5	7369	AT	0.606522891566265	0.59448	1.02025785823958	0.423069392113944	0.58588266505118	NO	NOT
FMO5	7370	AA	0.994691095890411	0.99769	0.996994152382414	0.203690886063334	0.360809580078056	NO	NOT
FMO5	7371	ES	0.957015286624204	0.97744	0.979103869929821	0.00120405922273735	0.00741283767076519	YES	NOT
CHD1L	7376	ES	0.995645454545455	0.99835	0.99729098467016	0.23458608109251	0.398323386780773	NO	NOT
CHD1L	7377	ES	0.99701975308642	0.99626	1.00076260522998	0.734938448698472	0.833219884664797	NO	NOT
CHD1L	7378	ES	0.993218902439024	0.99619	0.997017539263619	0.351473937793191	0.517862958120572	NO	NOT
CHD1L	7379	ES	0.989786746987952	0.99898	0.990797360295453	5.07851227158276e-06	8.11787412221864e-05	YES	NOT
ACP6	7383	AT	0.251854819277108	0.27428	0.918239825277484	0.728115047311188	0.82854208448525	NO	NOT
ACP6	7384	AT	0.748145180722892	0.72572	1.03090059626701	0.728115047311188	0.82854208448525	NO	NOT
NBPF15	7397	ES	0.328188636363636	0.29428	1.11522575901739	0.345888258227145	0.511894714070268	NO	NOT
SV2A	7410	AT	0.402275151515152	0.35881	1.12113695692749	0.287322539171987	0.459353432580508	NO	NOT
SV2A	7411	AT	0.597724848484849	0.64119	0.932211744545062	0.287322539171987	0.459353432580508	NO	NOT
MTMR11	7412	AP	0.245294444444444	0.22228	1.10353808009917	0.505774920742087	0.658957682427054	NO	NOT
MTMR11	7413	AP	0.754705555555556	0.77772	0.970407801722414	0.505774920742087	0.658957682427054	NO	NOT
MTMR11	7414	RI	0.983346987951807	0.99501	0.988278497655106	2.05703163019634e-05	0.000264728577020052	YES	NOT
MTMR11	7415	ES	0.94715421686747	0.95194	0.994972600024655	0.58377809017131	0.721375183256433	NO	NOT
MTMR11	7416	ES	0.99586265060241	0.99786	0.997998367108021	0.110208646861257	0.232720739258584	NO	NOT
MTMR11	7417	ES	0.965230935251799	0.98181	0.983113774815696	0.100970818828663	0.219217194799541	NO	NOT
MTMR11	7418	AA	0.924838650306748	0.91767	1.00781179542401	0.456100785757541	0.616213548658415	NO	NOT
VPS45	7421	ES	0.0732569	0.07372	0.993717783505155	0.969826509381265	0.982183014707571	NO	NOT
VPS45	7422	ES	0.0288281045751634	0.01501	1.92059324284899	0.00456727841872597	0.0211294005948825	YES	UP
VPS45	7423	ES	0.996223926380368	0.997	0.99922159115383	0.737602191295585	0.835166665824775	NO	NOT
VPS45	7424	AD	0.986225157232704	0.98526	1.00097959648489	0.908785009929631	0.944921484606857	NO	NOT
PLEKHO1	7425	AP	0.052708	0.04485	1.17520624303233	0.610957	0.743563572201646	NO	NOT
PLEKHO1	7426	AP	0.947292	0.95515	0.991773019944511	0.610957275906999	0.743563572201646	NO	NOT
PLEKHO1	7427	ES	0.999256363636364	0.99805	1.00120872064161	0.27191697143636	0.442220121107882	NO	NOT
ANP32E	7431	AA	0.929754966887417	0.91541	1.01567053766882	0.440803423093465	0.602501167172008	NO	NOT
ANP32E	7432	ES	0.979135365853659	0.98894	0.990085713848827	0.0526576088710491	0.135724248168325	NO	NOT
ANP32E	7434	ES	0.996217391304348	0.9977	0.998513973443267	0.398268388669218	0.562671802356891	NO	NOT
ANP32E	7435	ES	0.999784848484848	0.99858	1.00120656180261	0.418587150138844	0.582093919113616	NO	NOT
ANP32E	7437	ES	0.997119230769231	0.99598	1.00114382896166	0.566423828883185	0.708807697383187	NO	NOT
ANP32E	7438	ES	0.998423899371069	0.99769	1.00073559860384	0.566779824428653	0.709070181383446	NO	NOT
ANP32E	7440	RI	0.999692682926829	1	0.999692682926829	0.0471548235684025	0.125276503919009	NO	NOT
APH1A	7444	RI	0.727337951807229	0.79466	0.915281946753617	7.73070402092605e-07	1.64713010153328e-05	YES	NOT
APH1A	7445	ES	0.999013855421687	0.99885	1.00016404407237	0.696063742936134	0.805218115166848	NO	NOT
APH1A	7446	AA	0.97921265060241	0.985	0.994124518378081	0.00876066611380399	0.0348424851849802	YES	NOT
APH1A	7447	ES	0.928976223776224	0.950063	0.977805379936819	6.5948860385659e-05	0.000701683470329045	YES	NOT
APH1A	7448	ES	0.266496815286624	0.24312	1.09615340279131	0.295194463139873	0.4686685037623	NO	NOT
C1orf54	7454	AP	0.115755214723926	0.34658	0.333992771434954	0.00493918999280396	0.0224599474203857	YES	DOWN
C1orf54	7455	AP	0.884244785276074	0.65342	1.35326	0.00493918999280396	0.0224599474203857	YES	UP
C1orf54	7456	ES	0.912205479452055	0.94093	0.969472202450825	0.0191897024088307	0.0633824143108332	NO	NOT
MRPS21	7460	AP	0.716843373493976	0.84952	0.843821656340022	3.27449783039031e-12	3.12190255228307e-10	YES	NOT
MRPS21	7461	AP	0.283157228915663	0.15048	1.88169344042838	3.27404313107875e-12	3.12190255228307e-10	YES	UP
PRPF3	7465	AA	0.97958152866242	0.97261	1.00716785624497	0.476886675060839	0.634223213754945	NO	NOT
PRPF3	7466	ES	0.958697857142857	0.94144	1.01833134043896	0.482615994006055	0.638888780863509	NO	NOT
PRPF3	7467	ES	0.990605521472393	0.98733	1.00331755489289	0.561735856731387	0.704890443408756	NO	NOT
PRPF3	7468	ES	0.213174358974359	0.21115	1.00958730274383	0.948728573673518	0.968911251099864	NO	NOT
RPRD2	7469	AT	0.00423915662650602	0.00228	1.85927922215177	0.0526023448936141	0.13560505757513	NO	UP
RPRD2	7470	AT	0.995761445783133	0.99772	0.998036970074903	0.052664575244596	0.135724248168325	NO	NOT
RPRD2	7471	RI	0.919075301204819	0.90241	1.01846754934544	0.245528180974846	0.412241998044386	NO	NOT
RPRD2	7472	ES	0.736719841269841	0.90563	0.813488777171517	4.48230306229908e-11	3.31608799361018e-09	YES	NOT
TARS2	7475	ES	0.87848	0.89588	0.980577755949458	0.303209838753925	0.477596303004779	NO	NOT
TARS2	7476	ES	0.998704848484849	0.99827	1.00043560207644	0.813064969256891	0.884940522508874	NO	NOT
TARS2	7477	ES	0.994834306569343	0.993044444444444	1.00180239880995	0.810211448435743	0.882970079713476	NO	NOT
TARS2	7479	ES	0.997992682926829	0.9982	0.999792309083179	0.914173997495253	0.948027121176521	NO	NOT
TARS2	7480	ES	0.999188271604938	1	0.999188271604938	0.0523568884099474	0.135229065483755	NO	NOT
TARS2	7481	ES	NA	NA	NA	NA	NA	NA	NA
ECM1	7482	ES	0.966003012048193	0.9483	1.01866815569777	0.00556802478453208	0.0245849263967482	YES	NOT
ADAMTSL4	7486	AT	0.0854457317073171	0.05853	1.45986215115867	0.033732338867098	0.0972652547352113	NO	UP
ADAMTSL4	7487	AT	0.91455487804878	0.94147	0.971411598934412	0.0337359743616329	0.0972656120216472	NO	NOT
MCL1	7489	ES	0.988109638554217	0.98756	1.00055656218783	0.786703208065469	0.867382198055811	NO	NOT
ENSA	7490	AP	0.94540843373494	0.96336	0.981365671955385	0.00015511504855433	0.00139982979606023	YES	NOT
ENSA	7491	AP	0.0545915662650602	0.03664	1.48994449413374	0.00015511464701211	0.00139982979606023	YES	UP
ENSA	7492	AT	0.0576216867469879	0.06186	0.931485398431748	0.439302795770958	0.601079423980572	NO	NOT
ENSA	7493	AT	0.641687951807229	0.60004	1.06940862577033	0.0574442766413033	0.144820336736424	NO	NOT
ENSA	7494	AT	0.237451807228916	0.2714	0.874914543953263	0.164367101358423	0.309605626683293	NO	NOT
ENSA	7495	AT	0.063233734939759	0.0667	0.948032008092339	0.650387529587498	0.772954345100643	NO	NOT
ENSA	7500	ES	0.000802439024390244	0.00043	1.86613726602382	0.500631745887964	0.654341577602565	NO	UP
ENSA	7501	ES	0.0234469512195122	0.02191	1.07014838975409	0.615742526185082	0.747261239289069	NO	NOT
ENSA	7502	AD	0.00359207317073171	0.00391	0.918688790468467	0.823445300622455	0.891757025890263	NO	NOT
ENSA	7503	AD	0.00158963414634146	0.00298	0.533434277295793	0.154645593004233	0.297771944866209	NO	DOWN
GOLPH3L	7504	ES	0.967621951219512	0.97787	0.989520029471721	0.029425207951046	0.0877796180646812	NO	NOT
CTSS	7505	ES	0.999318674698795	0.99953	0.9997885753292	0.48358258178629	0.63949908071023	NO	NOT
ARNT	7508	AA	0.993198639455782	0.98252	1.01086862298557	0.2401715966486	0.405434405742074	NO	NOT
ARNT	7509	ES	0.986846385542169	0.97683	1.01025397002771	0.0572566688836304	0.144454664281521	NO	NOT
ARNT	7511	ES	0.99713850931677	0.99761	0.999527379754383	0.854455905701818	0.911287127228904	NO	NOT
ARNT	7512	AA	0.944882692307692	0.9441	1.00082903538576	0.943727081773361	0.965837681898131	NO	NOT
ARNT	7513	ES	0.643946715328467	0.76297	0.844000046303874	0.0022832003662181	0.012312245499128	YES	NOT
SETDB1	7519	AT	0.121719879518072	0.14993	0.811844724325167	0.248283115854923	0.415654396529148	NO	NOT
SETDB1	7520	AT	0.878281927710843	0.85007	1.03318777007875	0.24825455675175	0.415628104176657	NO	NOT
SETDB1	7521	AA	0.977160606060606	0.986	0.99103509742455	0.128634239935794	0.260810916228242	NO	NOT
SETDB1	7522	ES	0.985484662576687	0.99141	0.994023322920575	0.451687024610005	0.612004363364798	NO	NOT
SETDB1	7523	AA	0.992871523178808	0.99501	0.997850798664142	0.571194538360933	0.712109408419698	NO	NOT
CERS2	7527	AT	0.059444578313253	0.0451	1.31806160339807	0.000212607732182471	0.00180809797995624	YES	UP
CERS2	7528	AT	0.940555421686747	0.9549	0.984977926156401	0.000212607732182474	0.00180809797995624	YES	NOT
CERS2	7529	AA	0.983402424242424	0.97797	1.00555479640728	0.0302023355727976	0.089543804304361	NO	NOT
CERS2	7530	AA	0.0558448484848485	0.04633	1.20537121702673	0.136328263974058	0.271560397179618	NO	UP
FAM63A	7534	AA	0.99829018404908	0.99849	0.999799881870705	0.915018669833423	0.948521590286407	NO	NOT
FAM63A	7536	AA	0.916287116564417	0.87589	1.04612122134562	0.0457059117137082	0.122304032598153	NO	NOT
FAM63A	7539	AA	0.52961338028169	0.48354	1.09528349315815	0.297324813336956	0.470883369393385	NO	NOT
PRUNE	7542	ES	0.86313696969697	0.87348	0.988158824125303	0.567039884021006	0.709238675691221	NO	NOT
PRUNE	7543	ES	0.96933313253012	0.97568	0.99349492920847	0.303518690646889	0.477971877661859	NO	NOT
PRUNE	7544	ES	0.923242361111111	0.91797	1.00574350045329	0.790148807968766	0.869853092383246	NO	NOT
PRUNE	7545	ES	0.786615243902439	0.82054	0.958655573040241	0.194011394597049	0.348686298332986	NO	NOT
PRUNE	7547	ES	0.994009696969697	0.99829	0.995712365114042	0.058209550191539	0.146206641238143	NO	NOT
PRUNE	7548	ES	0.985644827586207	0.99558	0.990020719164916	0.0889213690559655	0.200763665743932	NO	NOT
CDC42SE1	7556	ES	0.176869696969697	0.24884	0.710776792194571	0.00180277770491336	0.0102065184457822	YES	DOWN
GABPB2	7559	ES	0.740902222222222	0.80819	0.916742625152776	0.038818055519097	0.108144432600646	NO	NOT
SCNM1	7563	AP	0.0308584337349398	0.08416	0.366663898941775	0.00171540967487073	0.0097943094486003	YES	DOWN
SCNM1	7564	AP	0.969140963855422	0.91584	1.05819899093228	0.00171554078170734	0.0097943094486003	YES	NOT
SCNM1	7565	AD	0.23298527607362	0.22393	1.04043797648202	0.544593013606372	0.691176364767018	NO	NOT
LYSMD1	7566	AD	0.901439130434783	0.89561	1.00650855889816	0.790243303848258	0.869887041380911	NO	NOT
VPS72	7571	AA	0.022049696969697	0.01528	1.44304299539902	0.232288792478336	0.395530723198073	NO	UP
PIP5K1A	7576	ES	0.96634303030303	0.98414	0.981916221577245	0.00077055861958096	0.00514428208245424	YES	NOT
PIP5K1A	7577	ES	0.9736	0.97401	0.999579059763247	0.946195534655443	0.967459636744702	NO	NOT
PIP5K1A	7579	ES	0.993374233128834	0.9961	0.9972635610168	0.197214279384497	0.352724342972505	NO	NOT
PIP5K1A	7580	ES	0.0628112781954887	0.15415	0.407468557868886	0.0140649768165883	0.0499298586059849	YES	DOWN
PIP5K1A	7583	AA	0.36446	0.37746	0.965559678508981	0.756486301120742	0.847054023038371	NO	NOT
PSMD4	7584	AD	0.0800783132530121	0.06526	1.22706578689874	0.000872111532991318	0.0056890904365286	YES	UP
ZNF687	7586	AA	0.0129695652173913	0.00928	1.39758245877061	0.476276454864289	0.633821871549439	NO	UP
ZNF687	7587	ES	0.99994156626506	1	0.99994156626506	0.318774772908107	0.485029551059093	NO	NOT
ZNF687	7588	ES	0.425981333333333	0.33847	1.2585497483775	0.0404401128151776	0.111627998459657	NO	UP
PI4KB	7591	ES	0.284762804878049	0.49631	0.573759958247968	1.90327165341683e-07	4.95390668624391e-06	YES	DOWN
PI4KB	7592	ES	0.517727906976744	0.40787	1.2693453967606	0.00290417550189072	0.014775988713787	YES	UP
PI4KB	7593	ES	0.952522962962963	0.94201	1.01116013944965	0.784388531259136	0.865916678751739	NO	NOT
PI4KB	7594	ES	0.974299253731343	0.97558	0.998687195034075	0.938394484796976	0.962498782402894	NO	NOT
PI4KB	7595	ES	0.971250657894737	0.97377	0.997412795521259	0.898877111263346	0.938414322333648	NO	NOT
PI4KB	7596	ES	0.976617901234568	0.96198	1.01521642989934	0.535284730153509	0.683345207287029	NO	NOT
PI4KB	7597	ES	0.981641401273885	0.98495	0.99664084600628	0.739820677956043	0.836757427122066	NO	NOT
PI4KB	7598	ES	0.987854545454545	0.98442	1.00348890255637	0.746755868173561	0.84132114856532	NO	NOT
PI4KB	7599	ES	0.407059	0.33888	1.20118847379603	0.031040755617223	0.0914384904013335	NO	UP
PI4KB	7600	ES	0.488995483870968	0.51723	0.945412067882698	0.479228422240334	0.635942130791695	NO	NOT
RFX5	7606	AT	0.991151807228916	0.99583	0.99530221747579	0.0925305574939966	0.206049582054882	NO	NOT
RFX5	7607	AT	0.00884819277108434	0.00417	2.12186877004421	0.0925305574939932	0.206049582054882	NO	UP
RFX5	7608	ES	0.995705454545455	1	0.995705454545455	3.63416218107853e-06	6.18281195929756e-05	YES	NOT
RFX5	7609	ES	0.115040666666667	0.10163	1.13195578733314	0.448502598349883	0.609333787713508	NO	NOT
RFX5	7610	AA	0.994324489795918	0.99871	0.995608825180401	0.0419237800760071	0.114821128142957	NO	NOT
RFX5	7611	AD	0.990282781456954	0.98843	1.00187446906402	0.68705960016515	0.798968372535902	NO	NOT
RFX5	7613	AD	0.160761481481481	0.15613	1.02966426363595	0.783066249267653	0.865086468326446	NO	NOT
RFX5	7614	AD	0	0	NA	NA	NA	NA	NA
SELENBP1	7617	ES	NA	NA	NA	NA	NA	NA	NA
SELENBP1	7618	ES	0.979512142857143	0.96446	1.01560680884344	0.431155031871529	0.593592379700303	NO	NOT
SELENBP1	7619	ES	0.99933734939759	0.99978	0.999557251993029	0.0235067827066153	0.0738129070076076	NO	NOT
SELENBP1	7620	ES	0.0345689024390244	0.00955	3.61978036010727	9.81622147362075e-13	1.07021629658145e-10	YES	UP
SELENBP1	7621	AD	0.000238787878787879	0.00021	1.13708513708514	0.882942592252478	0.928378421694876	NO	NOT
SELENBP1	7623	ES	0.98613313253012	0.98687	0.99925332873643	0.494510230578592	0.649190521237255	NO	NOT
SELENBP1	7625	ES	0.997855757575758	0.99957	0.998285020134415	2.17703902821498e-05	0.000276995387879677	YES	NOT
SELENBP1	7626	AA	0.0312630303030303	0.04511	0.693039909178238	0.0015538759232846	0.00905098725110735	YES	DOWN
POGZ	7630	AA	0.958354054054054	0.93987	1.01966660714147	0.139093864262397	0.275800427727258	NO	NOT
POGZ	7631	ES	0.999913855421687	1	0.999913855421687	0.318774772908053	0.485029551059093	NO	NOT
POGZ	7633	ES	0.999498101265823	0.99206	1.00749763246762	0.196478449487743	0.351853271464331	NO	NOT
POGZ	7634	ES	0.901745222929936	0.90593	0.995380683860714	0.835629987069463	0.899835535389416	NO	NOT
TUFT1	7635	ES	0.989860365853659	0.99434	0.995494866799745	0.166745906144853	0.31255993817101	NO	NOT
TUFT1	7637	ES	0.954414935064935	0.96641	0.987588016540532	0.365253901126337	0.531812563087341	NO	NOT
TUFT1	7638	ES	0.95434	0.96756	0.986336764645087	0.232398888352342	0.395658641129958	NO	NOT
TUFT1	7640	ES	0.584539864864865	0.57555	1.01561960709732	0.782495627763327	0.864798891310971	NO	NOT
SNX27	7646	AA	0.498777564102564	0.52047	0.958321448119131	0.673590640363236	0.789172934917798	NO	NOT
MRPL9	7650	ES	0.955240361445783	0.98008	0.974655498985576	2.04035955822891e-06	3.80086958100151e-05	YES	NOT
OAZ3	7651	AP	0.738328301886792	0.73484	1.00474702232703	0.948524373428468	0.9689067854015	NO	NOT
OAZ3	7652	AP	0.221318867924528	0.14795	1.4959031289255	0.0731207901777186	0.17338219501341	NO	UP
OAZ3	7653	AP	0.040351572327044	0.11723	0.344208584210902	0.0279924368174063	0.0845276955533441	NO	DOWN
OAZ3	7654	ES	0.920462	0.89145	1.03254441499804	0.161672985926947	0.306288748775957	NO	NOT
TDRKH	7657	AP	0.54066	0.34695	1.55832252485949	0.00623040189986142	0.0268567333770476	YES	UP
TDRKH	7658	AP	0.459340606060606	0.65305	0.703377392329234	0.00623051526504443	0.0268567333770476	YES	DOWN
TDRKH	7660	AT	0.0638481927710843	0.06756	0.945059099631207	0.707230482072457	0.813174897253337	NO	NOT
TDRKH	7661	AT	0.278569879518072	0.31624	0.88088122792206	0.19094872664762	0.344348904476216	NO	NOT
TDRKH	7662	AT	0.657584337349398	0.61619	1.06717787914344	0.105841079774797	0.226289895347174	NO	NOT
TDRKH	7663	RI	0.680317218543046	0.65253	1.04258381766822	0.479673714383413	0.636309135460308	NO	NOT
TDRKH	7664	ES	0.999340909090909	1	0.999340909090909	0.256921959573917	0.425478810924534	NO	NOT
TDRKH	7666	AD	0.980277852348993	0.97338	1.00708649484168	0.541418955063423	0.688173641680996	NO	NOT
THEM4	7675	AT	0.132560240963855	0.10822	1.22491444246771	0.0800480310909945	0.185581299402967	NO	UP
THEM4	7676	AT	0.867439759036145	0.89178	0.972706002642069	0.080048031090994	0.185581299402967	NO	NOT
THEM4	7677	ES	0.686049350649351	0.75675	0.906573307762604	0.022162711710333	0.0705717795440858	NO	NOT
S100A10	7678	AP	0.998028915662651	0.99752	1.00051018091131	0.447330919129395	0.608287609221648	NO	NOT
S100A10	7679	AP	0.0019710843373494	0.00248	0.794792071511854	0.44733091912944	0.608287609221648	NO	DOWN
S100A6	7708	AA	0.0284566265060241	0.02141	1.32912781438693	1.79394457474039e-05	0.000235726956296027	YES	UP
S100A4	7711	AP	0.758881927710843	0.95669	0.793237023184985	1.12510734805737e-32	5.4553240714879e-29	YES	DOWN
S100A4	7712	AP	0.000756024096385542	0	Inf	0.000348716174160249	0.00271213924545669	YES	UP
S100A4	7713	AP	0.24036265060241	0.04331	5.54981876246617	1.60566335434085e-32	6.81222748871035e-29	YES	UP
S100A4	7714	ES	0.0855132530120482	0.08013	1.06718149272492	0.410944322727642	0.575046690438843	NO	NOT
S100A2	7717	AP	0.121129054054054	0.678125	0.178623489849296	0.0155097825915662	0.0537709428948262	NO	DOWN
S100A2	7718	AP	0.0580351351351351	0.074575	0.778211667920015	0.715492250221102	0.819426456497315	NO	DOWN
S100A2	7719	AP	0.00291351351351351	0.0186	0.156640511479221	0.461993162893435	0.621157896599829	NO	DOWN
S100A2	7720	AP	0.817930405405405	0.228725	3.57604286984547	0.0110469612846789	0.041489975983544	YES	UP
S100A2	7721	ES	0.0391771812080537	0.0596571428571429	0.656705623698218	0.453719127950114	0.613997883726917	NO	DOWN
S100A2	7722	AA	NA	NA	NA	NA	NA	NA	NA
S100A16	7723	AP	0.96916265060241	0.97939	0.989557429218605	0.00545962209458736	0.0242129354678786	YES	NOT
S100A16	7724	AP	0.0037078313253012	0.00478	0.775696929979331	0.429317969555732	0.591591133315379	NO	DOWN
S100A16	7725	AP	0.0271319277108434	0.01584	1.7128742241694	0.00401811374164854	0.0191213152750804	YES	UP
S100A16	7726	AD	0.872180368098159	0.86905	1.00360205753197	0.929634204729534	0.957593764574359	NO	NOT
S100A13	7731	AP	0.377064848484849	0.46247	0.815328234231082	0.031768238246808	0.0930484789726365	NO	NOT
S100A13	7732	AP	0.333775757575758	0.24328	1.37198190387931	0.015783426891276	0.0544526623416141	NO	UP
S100A13	7733	AP	0.223116363636364	0.1468	1.51986623730493	0.0237917443201618	0.0745628433952549	NO	UP
S100A13	7734	AP	0.0660424242424242	0.14744	0.447927456880251	0.0149542068559206	0.0522665775817941	NO	DOWN
S100A13	7735	ES	0.993229746835443	0.98758	1.00572079916102	0.214206199995621	0.373990361833918	NO	NOT
S100A1	7741	AA	0.521693023255814	0.30054	1.73585221020767	0.00638939683152187	0.027378174202586	YES	UP
CHTOP	7742	AP	0.135807228915663	0.17285	0.785694121583238	0.116884656232497	0.243146734321352	NO	DOWN
CHTOP	7743	AP	0.864193975903614	0.82715	1.04478507635086	0.116874160510174	0.243139802750586	NO	NOT
CHTOP	7746	AT	0.923136144578313	0.91879	1.00473029155554	0.671834165017096	0.788203366569141	NO	NOT
CHTOP	7747	AT	0.0768650602409639	0.08121	0.946497478647505	0.67191880977653	0.788275425067408	NO	NOT
CHTOP	7748	AD	0.667865243902439	0.52731	1.26655144772987	0.0482046284754094	0.127218036883614	NO	UP
CHTOP	7749	ES	0.958606626506024	0.92527	1.03602907962651	0.0737713742223919	0.17455899417751	NO	NOT
[truncated: 32,901 more rows]
