# Supplementary material for: Comprehensive profiling of alternative splicing and immune landscapes in rectal cancer: implications for mRNA vaccine design and immune subtype stratification
Source: Front Oncol. 2026 Apr 13;16:1780631. doi: 10.3389/fonc.2026.1780631 (PMC13110952; doi:10.3389/fonc.2026.1780631)
Supplement: Supplementary file 7 [file DataSheet2.csv]

symbol	as_id	splice_type	exons	from_exon	to_exon	novel_splice	pct_with_values	psi_range	std_psi	FC	pval	padj	reg
HES4	4	AD	1.2:1.3	1.1	2	0	0.9148	0.4052	0.0879	1.07076	0.04031	0.147746398305085	UP
HES4	5	ES	1.3	1.1	2	0	0.9318	0.3669	0.069	1.01532	0.21997	0.450232466987253	NOT
HES4	6	RI	1.2	1.1	1.3	0	0.9261	0.7909	0.167	1.29659	0.02642	0.109777021375465	UP
C1orf159	11	AT	12	NA	NA	0	1	0.1279	0.0306	0.99622	0.66193	0.829345526119054	NOT
C1orf159	12	RI	11.2	11.1	11.3	0	0.9091	0.6263	0.1486	1.27421	0.03016	0.120330367504836	UP
C1orf159	13	AD	11.2:11.3	11.1	12	0	0.9943	0.8907	0.1588	1.25497	0.0534	0.179663864491844	NOT
C1orf159	14	ES	11.3	11.1	12	0	0.8125	0.6987	0.152	0.81098	0.12914	0.320133965055006	NOT
C1orf159	20	AA	5.1:5.2:5.3:5.4	4.4	5.5	0	0.9659	0.6553	0.0827	0.66424	1	1	NOT
C1orf159	21	AA	5.3:5.4	4.4	5.5	0	0.9205	0.3042	0.0529	0.55902	0.13199	0.324677722227319	NOT
TNFRSF18	36	ES	4.1:4.2:5.1	3	5.2	0	0.9205	0.1452	0.0212	1.02117	0.04001	0.14704881441886	UP
SDF4	38	AT	8.2	NA	NA	0	1	0.0167	0.0033	0.99996	0.48366	0.711107017303691	NOT
UBE2J2	48	ES	6.1	5	7	0	0.9716	0.1939	0.0387	1.73465	0.06046	0.194883387426373	NOT
UBE2J2	65	ES	2.1	1.1	5	0	0.9943	0.111	0.0242	0.98904	0.1993	0.422235087303468	NOT
UBE2J2	66	AD	1.2	1.1	2.1	0	0.9773	0.3537	0.0494	1.83356	0.15498	0.361215880052151	NOT
ACAP3	74	ES	21	20	22	0	1	0.3936	0.0552	0.98301	0.50933	0.729967073757349	NOT
CPSF3L	80	AA	11.1	10	11.2	0	0.9943	0.3561	0.0599	1.95487	0.00033	0.00470939329430548	UP
CPSF3L	81	ES	10:11.1	9	11.2	0	0.892	0.3672	0.1008	0.96066	0.14462	0.345170031152648	NOT
CPSF3L	82	ES	10	9	11.2	0	0.9943	0.0653	0.0112	0.99447	0.09442	0.262533419742845	NOT
CPSF3L	83	AA	7.1	6.2	7.2	0	0.9943	0.061	0.0138	1.01137	0.028	0.114436823654931	UP
CPSF3L	84	AA	6.1	5.2	6.2	0	0.9943	0.0923	0.0172	0.99214	0.17291	0.387188446764092	NOT
CPSF3L	85	ES	5.1:5.2:6.1:6.2:7.1:7.2:8	4	9	0	0.9148	0.0628	0.007	0.999	0.68299	0.840070494472731	NOT
CPSF3L	86	ES	5.2:6.1:6.2:7.1:7.2:8	4	9	0	1	0.0058	5e-04	0.99993	0.67939	0.837524956325855	NOT
CPSF3L	88	ES	5.2:6.2:7.1:7.2:8	4	9	0	0.7614	0.1495	0.0165	0.99742	0.65205	0.823275296638102	NOT
CPSF3L	94	ES	5.1:5.2:6.1:6.2	4	7.1	0	0.9034	0.4881	0.0472	1.03179	0.05136	0.174862671406806	NOT
CPSF3L	95	ES	5.2:6.1:6.2	4	7.1	0	1	0.0291	0.0027	1.0002	0.11588	0.299684894929632	NOT
CPSF3L	98	AA	5.1	4	5.2	0	0.9943	0.6517	0.0653	3.2524	7e-05	0.00160157849829352	UP
CPSF3L	124	ES	4:5.2:6.1:6.2	1	7.1	0	1	0.0859	0.0147	0.99643	0.91299	0.957903396196886	NOT
CPSF3L	132	ES	4:5.2:6.2	1	7.1	0	0.7727	0.9334	0.181	0.96386	0.93826	0.970331433858966	NOT
CPSF3L	138	ES	2.1:2.2:3	1	4	0	0.9943	0.1819	0.0348	1.91644	0.11971	0.306066328184592	NOT
DVL1	141	AD	11.2	11.1	12	0	0.9943	0.4892	0.0848	1.2216	1e-05	0.000405060422960725	UP
MXRA8	142	AP	1	NA	NA	0	0.9318	0.6544	0.078	1.98338	0.67862	0.837524956325855	NOT
MXRA8	143	AP	2	NA	NA	0	0.9318	0.6544	0.078	0.97797	0.67862	0.837524956325855	NOT
MXRA8	144	AA	11.1	10.2	11.2	0	1	0.1357	0.0152	1.00095	0.2738	0.514574362209139	NOT
MXRA8	146	ES	4	3	5	0	0.983	0.3076	0.0344	0.99585	0.95528	0.978749549136482	NOT
AURKAIP1	147	RI	1.4	1.3	1.5	0	1	0.6674	0.1226	1.15277	0.41517	0.65377013917435	NOT
AURKAIP1	148	RI	1.3:1.4	1.2	1.5	0	0.9773	0.5978	0.1224	0.96304	0.51216	0.73202335783922	NOT
AURKAIP1	149	AD	1.3	1.2	1.5	0	1	0.2403	0.0455	0.97882	0.16563	0.377442716920201	NOT
AURKAIP1	150	RI	1.2:1.3:1.4	1.1	1.5	0	1	0.2569	0.034	1.36957	0.04148	0.150900312033645	UP
AURKAIP1	151	AD	1.2:1.3	1.1	1.5	0	1	0.2923	0.0533	1.17972	0.1087	0.287369663807552	NOT
CCNL2	155	AT	12	NA	NA	0	1	0.4535	0.0926	1.07845	0.12746	0.318022706550056	NOT
CCNL2	157	AT	6.3	NA	NA	0	1	0.4535	0.0926	0.8422	0.12746	0.318022706550056	NOT
CCNL2	158	AA	7.1	6.1	7.2	0	0.8807	0.3978	0.0611	0.98047	0.44034	0.67592404258973	NOT
CCNL2	160	ES	6.1:7.1	5	7.2	0	0.9659	1	0.2712	1.22605	0.22664	0.459153188274403	NOT
CCNL2	161	ES	6.1:6.2	5	7.2	0	0.7955	0.7133	0.1342	1.43013	0.42149	0.659239878105681	NOT
MRPL20	165	AT	4	NA	NA	0	1	0.0594	0.0123	0.99548	0.23708	0.471944796228936	NOT
VWA1	171	AA	2.1	1	2.2	0	1	0.0957	0.014	0.99094	0.01815	0.0846274126238915	DOWN
ATAD3B	173	AT	17	NA	NA	0	1	0.0986	0.0189	1.00733	0.65866	0.827554898561589	NOT
ATAD3A	174	AP	1	NA	NA	0	0.9886	0.7412	0.0854	1.01975	0.34412	0.588602761831866	NOT
ATAD3A	175	AP	2	NA	NA	0	0.9886	0.7412	0.0854	0.84628	0.34412	0.588602761831866	NOT
ATAD3A	176	AA	4.1	3	4.2	0	0.9943	0.9035	0.1285	1.37371	0.08435	0.244312513501836	NOT
SSU72	179	AT	2.2	NA	NA	0	1	0.467	0.0615	0.72046	0.00116	0.0115848789571695	DOWN
SSU72	180	AT	5	NA	NA	0	1	0.467	0.0615	1.03327	0.00116	0.0115848789571695	UP
MIB2	181	AP	2	NA	NA	0	0.9489	0.6672	0.1375	1.19512	0.42804	0.665564123818909	NOT
MIB2	182	AP	4	NA	NA	0	0.9489	0.3176	0.0647	1.30352	0.78389	0.896834642460961	NOT
MIB2	183	AP	1	NA	NA	0	0.9489	0.8151	0.1586	0.83105	0.01711	0.0812043628318584	DOWN
MIB2	184	AP	3.1	NA	NA	0	0.9489	0.464	0.0878	1.81794	0.07625	0.2282223183391	NOT
MIB2	188	RI	19.2	19.1	19.3	0	0.9318	0.0516	0.004	0.99967	0.84293	0.918935376859907	NOT
MIB2	189	ES	19.1:19.2:19.3	18	20	0	1	0.1145	0.022	0.99762	0.71493	0.860257929100292	NOT
MIB2	191	RI	12.2	12.1	12.3	0	0.9205	0.5509	0.0661	1.35602	0.57844	0.778841378790922	NOT
MIB2	192	ES	11	10.2	12.1	0	0.9773	0.1799	0.0388	0.97792	0.11837	0.304002638636146	NOT
MIB2	193	AA	10.1	9	10.2	0	0.892	0.2747	0.0529	0.99834	0.89886	0.950093850762742	NOT
MIB2	194	ES	10.1:10.2	9	11	0	0.9773	0.3307	0.0443	0.97658	0.09909	0.270524941463911	NOT
MIB2	196	ES	8	7	9	0	0.9886	0.2736	0.0592	0.96701	0.10162	0.275524802831143	NOT
MIB2	197	AD	5.4	5.3	6	0	0.8295	0.328	0.0685	1.08436	0.00242	0.0201403786468032	UP
MIB2	198	AD	5.3:5.4	5.2	6	0	0.9773	0.5109	0.1134	1.03562	0.39077	0.63310359192798	NOT
MMP23B	202	RI	3.4	3.3	3.5	0	0.7898	1	0.1913	3.2802	0.00038	0.00521746031746032	UP
CDK11B	204	AP	1	NA	NA	0	0.9261	0.1704	0.0313	1.03329	0.00039	0.00529511392405063	UP
SLC35E2B	207	ES	2	1	3	0	0.9773	0.8519	0.1456	1.13432	0.1383	0.334854582392777	NOT
CDK11A	213	AD	11.2	11.1	12.1	0	0.9943	0.3757	0.0779	0.95344	0.06644	0.207789666433403	NOT
CDK11A	214	AD	7.2	7.1	8	0	0.9034	0.7798	0.1465	1.27549	0.09474	0.262986863354037	NOT
CDK11A	216	ES	6.2	5	7.1	0	0.9943	0.2462	0.0438	0.97621	0.08879	0.252937835971529	NOT
CDK11A	218	AD	4.2	4.1	5	0	0.8409	0.8943	0.1213	0.87946	0.01145	0.0615417418320305	DOWN
CDK11A	221	ES	2.4	2.2	3	0	0.7727	0.8674	0.1299	1.14851	0.37456	0.617929518887658	NOT
SLC35E2	222	AT	8	NA	NA	0	0.9375	0.9602	0.1875	0.90157	0.26417	0.503569954503448	NOT
SLC35E2	223	AT	7	NA	NA	0	0.9375	0.9602	0.1875	1.12188	0.26416	0.503569954503448	NOT
NADK	225	AP	3	NA	NA	0	0.9886	0.7353	0.1543	1.13976	0.07484	0.225512372176649	NOT
NADK	226	AP	8	NA	NA	0	0.9886	0.3645	0.0799	0.81587	0.09335	0.260693631535097	NOT
NADK	227	AP	2	NA	NA	0	0.9886	0.3875	0.0584	1.69041	0.29373	0.53668369787408	NOT
NADK	228	AP	1	NA	NA	0	0.9886	0.619	0.1235	0.6832	0.02006	0.0906791807147674	DOWN
GNB1	231	ES	2	1	3	1	0.9716	0.4802	0.0522	0.97191	0.03661	0.137975706254392	DOWN
TMEM52	232	AP	3.1	NA	NA	0	0.9034	0.5718	0.1382	0.96114	0.68217	0.839522395594309	NOT
TMEM52	233	AP	1	NA	NA	0	0.9034	0.5718	0.1382	1.53374	0.68217	0.839522395594309	NOT
PRKCZ	238	AP	11	NA	NA	0	0.9659	0.3495	0.0619	0.87089	0.17368	0.388361340893929	NOT
PRKCZ	239	AP	5	NA	NA	0	0.9659	0.5535	0.0692	0.44301	0.00246	0.0203847033374536	DOWN
PRKCZ	240	AP	1	NA	NA	0	0.9659	0.5535	0.1126	1.05937	0.02923	0.117723407930309	UP
C1orf86	244	AP	1	NA	NA	0	0.9545	0.4547	0.0831	1.00421	0.66297	0.830065599028854	NOT
C1orf86	245	AP	3	NA	NA	0	0.9545	0.4547	0.0831	0.99948	0.66297	0.830065599028854	NOT
C1orf86	246	AT	7.2	NA	NA	0	1	0.4711	0.0806	1.03846	0.30654	0.550478334783482	NOT
C1orf86	247	AT	10	NA	NA	0	1	0.4711	0.0806	0.94696	0.30654	0.550478334783482	NOT
C1orf86	250	ES	6	5	7.1	0	1	0.5176	0.0996	0.87609	0.16648	0.378460413664491	NOT
C1orf86	251	ES	4	3	5	0	1	0.2477	0.0302	0.99221	0.70111	0.851731284827617	NOT
RER1	256	AP	1	NA	NA	0	1	0.3781	0.0602	0.95205	0.00895	0.0517898683642641	DOWN
RER1	257	AP	2.1	NA	NA	0	1	0.3781	0.0602	1.94811	0.00895	0.0517898683642641	UP
RER1	261	ES	4	3	5	0	1	0.0442	0.0069	0.99857	0.9923	0.997259125660533	NOT
PEX10	265	AA	7.1	6	7.2	0	0.9943	0.0495	0.0042	0.99954	0.74012	0.870315731370745	NOT
PEX10	266	AA	5.1	4.2	5.2	0	0.9943	0.3307	0.0688	2.39941	0.00058	0.00711143118427069	UP
PEX10	268	AD	4.2	4.1	5.2	0	1	0.3731	0.0594	0.97357	0.20523	0.430681049460009	NOT
PEX10	269	ES	2	1	3	0	0.767	1	0.1567	4.20913	0.00083	0.00926194340407824	UP
PLCH2	272	AT	23.2	NA	NA	0	0.9205	0.7142	0.1482	0.95719	0.44768	0.68273555138486	NOT
PLCH2	273	AT	22.3	NA	NA	0	0.9205	0.7142	0.1482	1.21381	0.44768	0.68273555138486	NOT
PANK4	282	ES	2.5:3.1	2.4	3.2	0	0.9602	0.0676	0.0109	0.99785	0.91866	0.960571959446286	NOT
TNFRSF14	286	AP	2.1	NA	NA	0	1	0.0849	0.0159	0.99651	0.82471	0.909104378003203	NOT
TNFRSF14	289	AA	7.1	6	7.2	0	1	0.5431	0.0908	2.19666	4e-05	0.0010978505629478	UP
FAM213B	290	AA	6.1	5	6.2	0	1	0.4791	0.0729	0.93505	0.1066	0.283945465381941	NOT
FAM213B	291	ES	5:6.1:6.2	4.2	6.3	0	0.9943	0.0402	0.0045	1.00025	0.18503	0.403971621071487	NOT
FAM213B	292	ES	5:6.2	4.2	6.3	0	1	0.0656	0.0061	1.00027	0.17106	0.385136347607053	NOT
ARHGEF16	307	AP	1	NA	NA	0	0.9545	1	0.2696	0.77132	0.06437	0.203403435069526	NOT
ARHGEF16	308	AP	4.1	NA	NA	0	0.9545	0.8169	0.1709	1.61628	0.12991	0.321295287282117	NOT
ARHGEF16	309	AP	3.1	NA	NA	0	0.9545	0.5486	0.1102	3.43405	0.02915	0.11747178388939	UP
ARHGEF16	310	AP	7	NA	NA	0	0.9545	0.4077	0.0907	1.02642	0.92184	0.96175938059295	NOT
MEGF6	313	ES	39	38	40	0	0.8011	0.0192	0.0016	0.99986	0.83008	0.912013242645251	NOT
MEGF6	314	ES	36:37.1	35	37.2	0	0.8693	0.0676	0.0078	0.99794	0.35238	0.597480512707042	NOT
MEGF6	317	ES	26:27	25	28	0	0.7898	0.2857	0.0741	1.0078	0.81868	0.909104378003203	NOT
TPRG1L	319	ES	3	2	4	0	1	0.0309	0.0045	0.99986	0.34261	0.587106105821458	NOT
WRAP73	320	RI	11.2	11.1	11.3	0	1	0.5857	0.0936	1.28695	0.00912	0.0524791416309013	UP
CEP104	339	AT	23	NA	NA	0	1	0.1062	0.0178	0.9908	0.06227	0.198971645614871	NOT
KCNAB2	360	AP	2	NA	NA	0	0.7727	0.4577	0.0812	0.3942	2e-05	0.000677146464646465	DOWN
KCNAB2	361	AP	3	NA	NA	0	0.7727	0.6316	0.1039	1.19194	0.00034	0.00479342797055731	UP
KCNAB2	367	RI	22.2	22.1	22.3	0	0.8977	0.6249	0.0894	1.39973	0.57752	0.778754143438301	NOT
KCNAB2	372	ES	13:14:15:17:18:19:21:22.1:22.3	12	22.4	0	1	0.0368	0.0046	0.99904	0.48429	0.711107017303691	NOT
RPL22	379	AP	2	NA	NA	0	1	0.0237	0.0047	0.99833	0.89066	0.945205138707507	NOT
RPL22	381	AT	5	NA	NA	0	1	0.002	3e-04	0.99988	0.06885	0.213016355140187	NOT
ICMT	385	ES	3:4	2	5	0	0.8977	0.7335	0.1597	1.0228	0.319	0.563238571428571	NOT
ICMT	386	ES	4	2	5	0	0.9943	0.3402	0.0576	0.98926	0.99743	0.999350685622478	NOT
ICMT	387	ES	3	2	4	0	0.983	0.4176	0.0817	1.05591	0.43506	0.671084554763	NOT
ACOT7	388	AP	3	NA	NA	0	1	0.928	0.2112	0.84688	0.28155	0.523707217674806	NOT
ACOT7	389	AP	1.1	NA	NA	0	1	0.845	0.1868	1.86555	0.00017	0.00296780598958333	UP
ACOT7	390	AP	4	NA	NA	0	1	0.2304	0.0391	0.61556	0.00794	0.0477272136292311	DOWN
ACOT7	391	AP	2	NA	NA	0	1	0.4852	0.0817	0.42362	0.03627	0.137098111612176	DOWN
ACOT7	393	AT	14	NA	NA	0	1	0.0607	0.012	1.00228	0.18474	0.40365562841085	NOT
HES2	400	AT	4.3	NA	NA	0	1	0.5358	0.1092	0.8828	0.00807	0.0482383080695497	DOWN
HES2	401	AT	5	NA	NA	0	1	0.5358	0.1092	1.31252	0.00807	0.0482383080695497	UP
ESPN	405	AP	1	NA	NA	0	0.8182	1	0.2927	1.17075	0.54845	0.756680825404988	NOT
ESPN	406	AP	8	NA	NA	0	0.8182	1	0.2927	0.85992	0.54845	0.756680825404988	NOT
TNFRSF25	409	RI	6.4	6.3	6.5	0	0.9261	0.1714	0.0194	1.01489	0.48464	0.711387212612218	NOT
TNFRSF25	410	RI	6.3:6.4	6.2	6.5	0	0.9659	0.8812	0.1773	2.17228	0	0	UP
TNFRSF25	412	ES	6.3:6.4:6.5:7.1	6.2	7.2	0	0.9602	0.2768	0.038	1.03785	0.1037	0.278964235553772	NOT
TNFRSF25	414	ES	6.5:7.1	6.2	7.2	0	0.7727	0.1967	0.0478	0.99656	0.50707	0.728480152692205	NOT
TNFRSF25	416	ES	6.2:6.3:6.4:6.5:7.1	5	7.2	0	0.9318	0.2414	0.0375	0.98723	0.20396	0.42892223355031	NOT
TNFRSF25	424	AA	6.1	5	6.2	0	0.7955	0.9194	0.1852	4.6373	0	0	UP
TNFRSF25	426	AA	6.2:6.3:6.4	5	6.5	0	0.9148	0.6322	0.1092	1.0272	0.44772	0.682749394370202	NOT
TNFRSF25	432	ES	5:6.2:6.3:6.4:6.5:7.1:7.2	4	8	0	0.9602	0.1107	0.0124	0.99812	0.62172	0.805408603864734	NOT
TNFRSF25	436	ES	5:6.2:6.5:7.1:7.2	4	8	0	0.8409	0.1444	0.016	0.9977	0.64999	0.821741029931652	NOT
TNFRSF25	443	ES	3:4:5:6.2:6.3:6.4:6.5:7.1	2	7.2	0	0.9716	0.1821	0.0271	1.00482	0.75265	0.877479027560424	NOT
TNFRSF25	451	ES	3:4:5:6.2:6.5:7.1	2	7.2	0	0.9034	0.4948	0.0612	0.99446	0.8578	0.927907822017831	NOT
TNFRSF25	461	ES	3	2	4	0	0.9886	0.2168	0.0206	0.99991	0.5457	0.755951102960169	NOT
PLEKHG5	472	RI	27.2	27.1	27.3	0	0.9943	0.1374	0.0167	0.99964	0.8115	0.909104378003203	NOT
PLEKHG5	473	AA	27.1:27.2:27.3	26	27.4	0	1	0.1133	0.0168	1.00013	0.87095	0.934255710456837	NOT
KLHL21	478	AP	2	NA	NA	0	0.9886	0.06	0.0078	0.99961	0.35695	0.602241289308176	NOT
KLHL21	481	RI	4.2	4.1	4.3	0	0.9261	0.8188	0.1398	1.06363	0.0216	0.0954050403557898	UP
KLHL21	482	RI	4.2:4.3	4.1	4.4	0	0.9886	0.9541	0.1527	1.12887	0.39515	0.636737410612343	NOT
THAP3	486	AT	7	NA	NA	0	1	0.4152	0.0735	1.10469	0.18694	0.406519836185224	NOT
THAP3	487	AT	6	NA	NA	0	1	0.4152	0.0735	0.93784	0.18694	0.406519836185224	NOT
THAP3	489	AA	4.1	3	4.2	0	0.8409	0.3555	0.0806	1.00152	0.77126	0.889799296562406	NOT
DNAJC11	492	AP	1	NA	NA	0	0.9886	0.0188	0.002	0.99973	0.67753	0.837524956325855	NOT
DNAJC11	495	ES	12	11	13	0	1	0.0806	0.0143	1.00618	0.03535	0.134627219145008	UP
DNAJC11	496	ES	9.2:10:11:12:13:14:15:16:17.1	9.1	17.2	0	1	0.0796	0.012	0.99988	0.16806	0.380876343813387	NOT
DNAJC11	498	ES	4	3	5	0	0.9943	0.0294	0.0061	1.00056	0.68925	0.843834492991828	NOT
CAMTA1	502	AT	5	NA	NA	0	1	0.3766	0.0634	0.98343	0.49409	0.719073321756119	NOT
CAMTA1	503	AT	6	NA	NA	0	1	0.3808	0.0548	0.96049	0.4527	0.687279547641963	NOT
CAMTA1	507	ES	3	1	4	1	0.9545	0.2107	0.0417	1.01954	0.1175	0.302492559523809	NOT
CAMTA1	508	ES	2	1	4	1	0.8352	0.28	0.0518	0.85003	0.18124	0.399174587268994	NOT
VAMP3	509	AP	1	NA	NA	0	1	0.825	0.1104	0.90215	0.00051	0.00646297258979206	DOWN
VAMP3	510	AP	2	NA	NA	0	1	0.825	0.1104	1.81663	0.00051	0.00646297258979206	UP
PER3	514	AT	22	NA	NA	0	0.9602	0.2824	0.0385	0.99136	0.76274	0.884754643768655	NOT
UTS2	520	AT	5.2	NA	NA	0	0.7955	0.9909	0.1925	0.63821	0.00704	0.043678297084683	DOWN
UTS2	521	AT	7	NA	NA	0	0.7955	0.9909	0.1925	1.22356	0.00704	0.043678297084683	UP
PARK7	523	AP	1.1	NA	NA	0	0.9943	0.0383	0.0054	0.99884	0.83656	0.915232819257446	NOT
PARK7	526	ES	5	4	6	0	1	0.0081	0.0017	1.00032	0.32423	0.568956707676199	NOT
PARK7	528	AD	1.2	1.1	3	0	0.9943	0.4777	0.0982	0.87587	0.03527	0.13437980250071	DOWN
ERRFI1	531	AT	3.4	NA	NA	0	1	0.111	0.0134	0.99594	0.71819	0.862605616769685	NOT
ERRFI1	533	RI	3.3	3.2	3.4	0	0.9773	0.9641	0.1505	1.77578	0.00106	0.0108945573016481	UP
ERRFI1	535	AA	3.2:3.3	2	3.4	0	0.8977	0.4366	0.0959	1.06963	0.11672	0.301175305494083	NOT
ERRFI1	537	ES	3.2	2	3.4	0	0.9205	0.1593	0.0279	1.00106	0.5521	0.759519879950749	NOT
ERRFI1	538	AA	3.1	2	3.2	0	0.8523	0.4186	0.0815	1.68971	0.0275	0.112805950741931	UP
RERE	545	ES	18:19:20:21:22:23:24	17	25	0	1	0.025	0.0019	0.99982	0.74088	0.870315731370745	NOT
GPR157	558	ES	3	2	4	0	0.9602	0.6586	0.1409	1.02837	0.79753	0.904845995345885	NOT
TMEM201	564	AT	11	NA	NA	0	1	0.4352	0.0771	1.10276	0.00544	0.0363774563591023	UP
TMEM201	565	AT	6.2	NA	NA	0	1	0.4352	0.0771	0.81626	0.00544	0.0363774563591023	DOWN
TMEM201	566	ES	8	7	9	0	0.892	0.25	0.0461	0.99517	0.44736	0.68244159745136	NOT
CLSTN1	575	ES	11	10	12	0	1	0.5144	0.0907	0.58386	0.02769	0.113411845119902	DOWN
CLSTN1	576	ES	3	2	4	0	0.9716	0.5367	0.1035	0.51529	0.01654	0.079304547891351	DOWN
CTNNBIP1	577	AP	1	NA	NA	0	0.8182	0.6725	0.1633	0.88601	0.03386	0.130622342109049	DOWN
CTNNBIP1	578	AP	2	NA	NA	0	0.8182	0.5106	0.0756	2.09851	0.31518	0.558962061896574	NOT
CTNNBIP1	579	AP	6.1	NA	NA	0	0.8182	0.4598	0.1122	1.15785	0.67921	0.837524956325855	NOT
CTNNBIP1	580	AP	4	NA	NA	0	0.8182	0.6108	0.1069	Inf	0.01241	0.0649315414634146	UP
CTNNBIP1	583	RI	8.2	8.1	8.3	0	0.8636	0.1912	0.0366	0.99859	0.79388	0.902445809665112	NOT
CTNNBIP1	584	ES	3	1	5	0	0.7898	0.4472	0.0922	0.98167	0.84169	0.918596554741555	NOT
LZIC	586	AP	1	NA	NA	0	0.8352	0.5986	0.1168	0.64079	0.00011	0.00216091575091575	DOWN
LZIC	587	AP	2	NA	NA	0	0.8352	0.5986	0.1168	1.27632	0.00011	0.00216091575091575	UP
LZIC	588	AD	3.2	3.1	4	0	0.9545	0.051	0.0057	0.99907	0.7483	0.874473306894448	NOT
NMNAT1	589	AT	5	NA	NA	0	1	0.4617	0.0997	1.03745	0.60693	0.795979344743276	NOT
NMNAT1	590	AT	6.3	NA	NA	0	1	0.4617	0.0997	0.98826	0.60693	0.795979344743276	NOT
NMNAT1	591	RI	6.2	6.1	6.3	0	0.858	0.3804	0.1113	0.999	0.29864	0.542218945087684	NOT
UBE4B	594	AT	29	NA	NA	0	1	0.1198	0.0195	0.99925	0.62476	0.80733166594381	NOT
UBE4B	596	ES	8	7	9	0	0.858	0.3818	0.0603	0.61988	0.01613	0.0779185642226626	DOWN
KIF1B	601	AT	25	NA	NA	0	1	0.5041	0.0719	0.6148	0.00407	0.029235748727565	DOWN
KIF1B	602	AT	52.2	NA	NA	0	1	0.5041	0.0719	1.13263	0.00407	0.029235748727565	UP
KIF1B	604	AA	52.1	51	52.2	0	1	0.0403	0.0046	1.00358	0.08762	0.250777062653432	NOT
PGD	610	ES	4	3.2	5	0	1	0.0383	0.0086	1.00288	0.59507	0.787484678971524	NOT
APITD1	613	AT	6	NA	NA	0	0.9886	0.4209	0.0646	1.44614	0.24054	0.476337057824385	NOT
APITD1	614	AT	5	NA	NA	0	0.9886	0.4209	0.0646	0.97219	0.24054	0.476337057824385	NOT
DFFA	616	AT	5.3	NA	NA	0	1	0.4613	0.0776	0.97144	0.69902	0.849923882288927	NOT
DFFA	617	AT	6	NA	NA	0	1	0.4613	0.0776	1.01266	0.69902	0.849923882288927	NOT
DFFA	619	ES	4	3	5.1	0	1	0.089	0.0178	1.00103	0.72355	0.865588343517238	NOT
PEX14	620	ES	3	2	4	0	0.9943	0.1851	0.018	0.99853	0.96009	0.981091168400595	NOT
CASZ1	621	AT	16.2	NA	NA	0	1	0.6936	0.114	1.02057	0.85046	0.92332017085712	NOT
CASZ1	622	AT	21	NA	NA	0	1	0.6936	0.114	0.98289	0.85046	0.92332017085712	NOT
TARDBP	629	RI	7.5	7.4	7.6	0	1	0.041	0.0057	1	0.68054	0.838376820416226	NOT
TARDBP	630	RI	7.3	7.2	7.4	0	1	0.0461	0.0048	1.00033	0.28063	0.522503364116095	NOT
TARDBP	631	RI	7.2:7.3	7.1	7.4	0	1	0.0323	0.0041	1.00284	0.37594	0.618984932179464	NOT
TARDBP	634	ES	4	2	5	0	0.9943	0.1179	0.0114	0.99796	0.9418	0.972091480968326	NOT
TARDBP	635	ES	3	2	4	0	0.9716	0.977	0.1112	1.01924	0.45302	0.68759250947988	NOT
MASP2	636	AT	12	NA	NA	0	0.858	0.256	0.0358	0.99177	0.39019	0.63237114710504	NOT
SRM	640	AA	2.1	1	2.2	0	1	0.2269	0.0338	0.83862	0.1806	0.398430840737085	NOT
EXOSC10	643	ES	18	17	19	0	0.9943	0.0261	0.0071	0.99895	0.98326	0.992774941637172	NOT
EXOSC10	644	RI	16.4	16.3	16.5	0	1	0.4883	0.0715	1.83855	0.00261	0.0212985849056604	UP
EXOSC10	645	RI	16.2	16.1	16.3	0	0.9943	0.4577	0.0589	1.49844	0.14717	0.349359379426346	NOT
EXOSC10	647	ES	4	3	5	0	0.9602	1	0.2101	0.74822	0.37487	0.618326816140739	NOT
UBIAD1	651	AT	2	NA	NA	0	1	0.1744	0.0294	1.01184	0.07804	0.231897451241135	NOT
FBXO44	657	ES	5.2:6	5.1	7	0	0.9205	0.7474	0.1314	0.92552	0.23126	0.464816109570561	NOT
FBXO44	660	ES	3.1:3.2	2	4	0	0.7841	0.6326	0.1279	1.59721	0.03009	0.120122577043323	UP
MAD2L2	665	ES	2:3	1	4	0	0.9943	0.8433	0.2216	0.85748	0.01281	0.0664025033829499	DOWN
AGTRAP	666	AD	6.2	6.1	7	0	1	0.3209	0.0506	0.96743	0.07406	0.223715095189816	NOT
AGTRAP	667	ES	4.1:4.2:5	3	6.1	0	0.8068	0.5446	0.0614	0.98622	0.40082	0.641209490161002	NOT
AGTRAP	668	ES	4.2:5	3	6.1	0	0.8239	0.4092	0.0414	0.99171	0.40639	0.645191789498609	NOT
AGTRAP	669	ES	5	3	6.1	0	0.9943	0.1408	0.0108	0.9986	0.42894	0.665934813571098	NOT
AGTRAP	671	ES	4.1:4.2	3	5	0	0.9943	0.2145	0.0433	0.73904	0.04454	0.158758487305596	DOWN
AGTRAP	672	ES	4.2	3	5	0	0.9943	0.4246	0.0752	0.46721	5e-05	0.00129291224686596	DOWN
AGTRAP	679	ES	3	1	5	0	0.9943	0.0551	0.0099	0.99852	0.90675	0.954333199230709	NOT
CLCN6	686	AT	24	NA	NA	0	1	0.8683	0.1215	1.0243	0.87558	0.937085519856316	NOT
CLCN6	688	AT	6	NA	NA	0	1	0.8683	0.122	0.87871	0.61589	0.801482990391148	NOT
KIAA2013	694	AT	3	NA	NA	0	1	0.0851	0.0157	0.99603	0.55656	0.76347578013096	NOT
PLOD1	695	ES	2	1	3	0	0.9659	0.1834	0.0309	1.01139	0.49628	0.72085738584042	NOT
MFN2	696	ES	2	1	3	0	0.9886	0.3486	0.0492	0.98753	0.58362	0.782136553550902	NOT
MIIP	697	ES	8	7	9	0	1	0.0198	0.0037	0.99863	0.20047	0.423910026811766	NOT
PDPN	710	AP	1.1	NA	NA	0	0.9886	0.218	0.0314	1.01461	0.20252	0.426818763753537	NOT
PDPN	713	AD	8.2	8.1	9	0	0.9375	0.7149	0.1011	1.14551	0.19913	0.421908260903919	NOT
PDPN	714	ES	6	5	7	0	0.9886	0.0439	0.0049	1.0054	0.17355	0.388167757944783	NOT
PRDM2	721	AT	11	NA	NA	0	1	0.4887	0.0871	1.03879	0.1626	0.372627895051705	NOT
PRDM2	722	AT	13	NA	NA	0	1	0.4887	0.0871	0.89684	0.1626	0.372627895051705	NOT
PRDM2	723	ES	10	9	12	0	0.7557	0.752	0.1896	0.98373	0.98544	0.99394831490258	NOT
PRDM2	725	ES	9:10	7	12	0	0.7557	0.8751	0.2125	0.85321	0.08995	0.254976228209192	NOT
KAZN	733	AT	11.2	NA	NA	0	1	0.6239	0.1048	0.91341	0.0344	0.13205955619184	DOWN
KAZN	734	AT	18	NA	NA	0	1	0.6239	0.1048	1.34528	0.0344	0.13205955619184	UP
TMEM51	736	AP	2	NA	NA	0	0.983	0.928	0.2163	1.00375	0.77223	0.890275520116919	NOT
TMEM51	737	AP	1	NA	NA	0	0.983	0.928	0.2163	0.99654	0.77223	0.890275520116919	NOT
TMEM51	738	AA	5.1	4	5.2	0	0.9886	0.2044	0.0344	1.00633	0.57236	0.77510395434574	NOT
TMEM51	739	ES	3	2	4	0	0.75	0.6518	0.147	0.95798	0.51614	0.733505057757524	NOT
CASP9	758	AP	2	NA	NA	0	0.7841	0.3618	0.0613	0.98073	0.58066	0.77989812421738	NOT
CASP9	759	AP	1	NA	NA	0	0.7841	0.3618	0.0613	2.07259	0.58066	0.77989812421738	NOT
CASP9	761	ES	4:5:6:7	3.2	8	0	0.9943	0.5852	0.07	0.97375	0.31127	0.555132561851556	NOT
CASP9	762	AD	3.2	3.1	4	0	0.9716	0.0317	0.0028	0.99964	0.67468	0.837300143472023	NOT
DNAJC16	763	AT	13.3	NA	NA	0	1	0.5286	0.0948	1.71332	9e-04	0.00975485044462409	UP
DNAJC16	765	AT	15	NA	NA	0	1	0.5375	0.0931	0.88482	0.00044	0.00580639763779528	DOWN
PLEKHM2	767	ES	7	6	8	0	0.983	0.9273	0.1848	0.79275	0.01512	0.0745299264705882	DOWN
FBLIM1	769	AP	3	NA	NA	0	0.9318	0.4299	0.0774	1.63286	0.34997	0.594742730844794	NOT
FBLIM1	771	AP	1	NA	NA	0	0.9318	0.7315	0.096	0.97138	0.63047	0.808592154471545	NOT
FBLIM1	772	AT	11	NA	NA	0	1	0.4724	0.0606	0.96479	0.04794	0.166884473581721	DOWN
FBLIM1	773	AT	9.2	NA	NA	0	1	0.4724	0.0606	1.28171	0.04794	0.166884473581721	UP
FBLIM1	774	ES	6:7	5.2	8	0	1	0.1847	0.0245	0.99662	0.35752	0.602600175978882	NOT
ZBTB17	778	AA	14.1	13	14.2	0	0.9489	0.4111	0.0669	1.56377	0.11957	0.305941750954198	NOT
ZBTB17	779	RI	9.2	9.1	9.3	0	0.9034	0.7146	0.1117	1.81799	0.02427	0.103252427415516	UP
ZBTB17	782	ES	4	3	5.2	0	0.9773	0.151	0.031	1.00293	0.6365	0.812982161569972	NOT
ZBTB17	784	ES	3	2	4	0	0.9943	0.3786	0.0427	1.01216	0.15133	0.35595777865474	NOT
SZRD1	802	RI	5.2	5.1	5.3	0	1	0.008	0.001	1.00089	7e-05	0.00160157849829352	UP
SZRD1	803	AA	4.1	3	4.2	0	0.9034	0.6712	0.0986	0.94152	0.12803	0.318826564821694	NOT
SZRD1	806	ES	3	1	4.1	0	0.9943	0.594	0.1282	0.72031	0.00031	0.00449575446187128	DOWN
SZRD1	808	ES	3:4.1	1	4.2	0	1	0.6303	0.1333	0.71878	0.00031	0.00449575446187128	DOWN
SZRD1	809	AA	4.1	1	4.2	0	0.9943	0.3873	0.0598	0.98754	0.76991	0.889110105512489	NOT
SZRD1	811	ES	3	1	4.2	0	1	0.5152	0.1035	0.7665	0.02407	0.102694836913286	DOWN
NECAP2	821	RI	9.3	9.2	9.4	0	1	0.1497	0.0194	0.99493	0.80311	0.907605478759272	NOT
NECAP2	822	RI	9.2:9.3:9.4	9.1	9.5	0	1	0.0315	0.0079	1.00005	0.59791	0.789453770984099	NOT
NECAP2	823	ES	9.2:9.4	9.1	9.5	0	0.8182	0.8523	0.2601	0.99994	0.98725	0.99481826124535	NOT
NECAP2	824	ES	8	7	9.1	0	1	0.1156	0.0172	0.99474	0.48594	0.712359561556965	NOT
NECAP2	826	ES	4	3	5	0	1	0.0103	0.001	1.00041	0.15853	0.366716869392685	NOT
NECAP2	827	ES	2	1.2	3	0	0.9886	0.0346	0.0049	0.99871	0.34071	0.585800118620159	NOT
NECAP2	828	AD	1.2	1.1	2	0	0.9886	0.0616	0.0086	1.00031	0.83324	0.913426703732472	NOT
NBPF1	830	AP	1	NA	NA	0	0.8409	0.7335	0.1763	0.88922	0.1204	0.307186108468126	NOT
NBPF1	831	AP	3	NA	NA	0	0.8409	0.7335	0.1763	1.55221	0.1204	0.307186108468126	NOT
NBPF1	835	ES	25	24	26	0	0.9148	0.5888	0.0793	0.95483	0.03416	0.131439288276654	DOWN
NBPF1	836	ES	10:11:12:13:14:15	9	16	0	0.9602	0.8268	0.1387	0.90419	0.03476	0.133079583095374	DOWN
MFAP2	839	AA	3.1	2	3.2	0	0.8807	0.3149	0.0647	0.99501	0.94503	0.973567153943678	NOT
ATP13A2	840	ES	28	27	29	0	1	0.2124	0.0323	0.97675	0.03052	0.121387392465144	DOWN
ATP13A2	841	ES	22	21	23	0	1	0.1046	0.0171	1.01251	0.09089	0.256360087304092	NOT
ATP13A2	842	AD	5.2	5.1	6	0	0.9886	0.5446	0.0892	0.96449	0.55841	0.764885314239036	NOT
PADI2	844	AT	16	NA	NA	0	1	0.2189	0.029	0.99056	0.91498	0.958681297859041	NOT
PADI2	845	ES	8	7	9	0	0.8864	0.0534	0.0047	0.99927	0.48649	0.71285406284153	NOT
PADI2	846	ES	5:6	4	7	0	0.9545	0.0398	0.0034	1.00007	1e-05	0.000405060422960725	UP
RCC2	853	AP	2.1	NA	NA	0	0.9205	0.6186	0.1015	0.70255	0.31473	0.558536396426208	NOT
RCC2	854	AP	1	NA	NA	0	0.9205	0.6186	0.1015	1.03782	0.31473	0.558536396426208	NOT
ARHGEF10L	861	AT	32	NA	NA	0	1	0.1072	0.0227	0.99432	0.5124	0.73202335783922	NOT
ARHGEF10L	862	ES	18	17	19	0	0.9886	0.2446	0.0492	0.99289	0.94843	0.975285343968096	NOT
ARHGEF10L	863	ES	14:15	13	16	0	1	0.0255	0.0043	0.99882	0.32553	0.569893148583366	NOT
ALDH4A1	868	AP	1	NA	NA	0	0.8239	0.3339	0.0499	0.98092	0.13381	0.32725254878716	NOT
ALDH4A1	869	AP	2	NA	NA	0	0.8239	0.3339	0.0499	Inf	0.13381	0.32725254878716	NOT
ALDH4A1	870	RI	16.2	16.1	16.3	0	1	0.0717	0.0132	0.99648	0.15948	0.368302131415777	NOT
ALDH4A1	871	ES	13	12	14	0	1	0.2088	0.0386	0.97442	0.00378	0.0279230578512397	DOWN
UBR4	872	AP	74.1	NA	NA	0	0.9489	0.9487	0.1478	0.5664	0.02317	0.0999683909895414	DOWN
UBR4	875	AP	103.1	NA	NA	0	0.9489	0.9924	0.2202	2.4546	2e-05	0.000677146464646465	UP
UBR4	876	AP	86.1	NA	NA	0	0.9489	0.6179	0.1331	1.13756	0.64161	0.816010821001707	NOT
UBR4	877	AP	1	NA	NA	0	0.9489	0.6335	0.1426	0.50341	7e-05	0.00160157849829352	DOWN
UBR4	878	AT	107	NA	NA	0	1	0.0775	0.015	1.02672	1e-05	0.000405060422960725	UP
UBR4	881	ES	94	93	95	0	1	0.1158	0.0199	0.9992	0.64666	0.81955561436673	NOT
UBR4	882	ES	90	89	91	0	0.9886	0.0173	0.002	1.00034	0.10544	0.282088556320463	NOT
UBR4	885	ES	60	59	61	0	0.8807	0.2152	0.0485	1.0205	0.06823	0.211782318555388	NOT
EMC1	891	AA	10.1	9	10.2	0	0.8239	0.4292	0.0843	0.98603	0.80882	0.909104378003203	NOT
EMC1	893	ES	3	2.1	4	0	0.9773	0.1628	0.0239	0.99183	0.56883	0.773338674033149	NOT
AKR7L	895	ES	4:5	3	6	0	0.7955	0.5037	0.0778	0.96971	0.33295	0.577643261516563	NOT
PQLC2	898	AA	4.1	3	4.2	0	0.9261	0.5486	0.0999	1.00559	0.88448	0.94208243962504	NOT
PQLC2	899	ES	2	1.3	3	0	0.9943	0.2295	0.0351	1.0052	0.35892	0.603981160966426	NOT
PQLC2	900	RI	1.2	1.1	1.3	0	0.8011	0.9615	0.1932	1.49587	0.01039	0.0575160714285714	UP
CAPZB	901	AP	1	NA	NA	0	1	0.0514	0.009	0.9998	0.84045	0.917590281340336	NOT
CAPZB	908	ES	10	9	12	0	1	0.0119	0.0015	1.00005	0.11116	0.291564290603305	NOT
NBL1	912	AP	2	NA	NA	0	0.9943	0.2566	0.0296	0.9936	0.91437	0.958584620196255	NOT
TMCO4	915	RI	17.2	17.1	17.3	0	1	0.0593	0.0081	0.99784	0.3083	0.552001912933164	NOT
TMCO4	916	ES	11	10	12	0	0.9886	0.1893	0.0417	1.04025	0.03584	0.135932939762443	UP
PLA2G2A	918	ES	2	1	3	0	0.9148	0.3712	0.0668	1.02347	0.04178	0.151600906630582	UP
DDOST	932	ES	2	1	3	0	1	0.0083	0.0015	0.99963	0.37441	0.617829084364039	NOT
HP1BP3	936	AP	1	NA	NA	0	1	0.6244	0.1414	0.38694	0	0	DOWN
HP1BP3	937	AP	7.1	NA	NA	0	1	0.8323	0.1592	1.92594	0	0	UP
HP1BP3	938	AP	2	NA	NA	0	1	0.6617	0.124	0.65352	0.00296	0.0234899082568807	DOWN
HP1BP3	939	AT	6	NA	NA	0	1	0.2194	0.0427	2.7552	9e-05	0.00192452153110048	UP
HP1BP3	940	AT	15	NA	NA	0	1	0.2194	0.0427	0.95107	9e-05	0.00192452153110048	DOWN
EIF4G3	948	AT	42	NA	NA	0	1	0.2716	0.0269	0.99571	1	1	NOT
EIF4G3	951	ES	23	22.1	24	0	0.9205	0.914	0.1126	0.97505	0.63851	0.813942599192207	NOT
EIF4G3	954	ES	17	16.2	19	0	0.9716	0.494	0.0411	0.99266	0.33988	0.584860566001412	NOT
EIF4G3	955	ES	16.1:16.2	15	17	0	0.7955	0.2331	0.041	0.98339	0.27231	0.512960495258167	NOT
EIF4G3	956	ES	16.2	15	17	0	0.8011	0.1774	0.0344	0.98789	0.3814	0.623878545720734	NOT
ECE1	961	AP	1	NA	NA	0	0.9602	0.7693	0.1319	0.78995	0.00016	0.00285645805592543	DOWN
ECE1	962	AP	3.1	NA	NA	0	0.9602	0.2915	0.057	0.77914	0.02209	0.0968039467233208	DOWN
ECE1	963	AP	2	NA	NA	0	0.9602	0.6123	0.1166	2.07303	0.00021	0.00339840072420036	UP
ECE1	964	AP	4.1	NA	NA	0	0.9602	0.6474	0.0787	1.99897	0.0054	0.0361460309535696	UP
ECE1	965	ES	19	18	20	0	1	0.045	0.006	0.99807	0.36278	0.607353147790314	NOT
NBPF3	966	AD	12.3	12.2	13	0	0.7727	0.5757	0.1157	0.99025	0.91273	0.957807496184401	NOT
NBPF3	968	ES	3:4:5:6	2	7	0	0.9773	0.0921	0.0144	0.99587	0.3571	0.602241289308176	NOT
NBPF3	970	ES	3:4:5	2	6	0	0.9659	0.2982	0.0458	0.99909	0.28601	0.528775382653061	NOT
RAP1GAP	984	AA	26.2	25.2	26.3	0	0.875	0.3684	0.0665	0.98374	0.4788	0.707936695148842	NOT
RAP1GAP	985	AA	26.1	25.2	26.2	0	0.8807	0.5521	0.0883	1.00322	0.74308	0.871534412176347	NOT
RAP1GAP	986	AA	25.1	24	25.2	0	0.9489	0.0047	4e-04	0.99997	0.82032	0.909104378003203	NOT
RAP1GAP	990	AA	22.1:22.2:22.3	21	22.4	0	0.8466	0.1888	0.0372	1.98474	0.0914	0.257315940812257	NOT
USP48	994	AP	12.1	NA	NA	0	0.9943	0.9244	0.1854	1.01725	0.91553	0.958869544584619	NOT
USP48	995	AP	1	NA	NA	0	0.9943	0.9244	0.1854	0.99131	0.91553	0.958869544584619	NOT
USP48	996	AT	27	NA	NA	0	1	0.6158	0.1149	0.92264	0.07616	0.227978388033043	NOT
USP48	997	AT	11.2	NA	NA	0	1	0.6158	0.1149	1.14365	0.07616	0.227978388033043	NOT
USP48	998	ES	23	22	24	0	0.9773	0.188	0.0267	0.99247	0.41233	0.651347802650957	NOT
USP48	1000	AA	14.1	13	14.2	0	0.8466	0.6712	0.1036	0.96034	0.45487	0.688764981083065	NOT
USP48	1001	AA	10.1	9	10.2	0	0.9148	0.5506	0.0739	0.99429	0.9358	0.969146908171537	NOT
CDC42	1004	AT	9	NA	NA	0	1	0.0162	0.0034	1.0011	0.26332	0.502771703218456	NOT
CDC42	1006	ES	2	1	3	0	0.9943	0.5561	0.0488	1.00969	0.38373	0.626276320754717	NOT
ZBTB40	1009	ES	5:6	4	7	0	0.7727	0.2865	0.0346	1.00775	0.21666	0.445737141322695	NOT
C1QA	1011	AP	1	NA	NA	0	0.8523	0.2737	0.0467	1.0084	0.00403	0.0290808530678149	UP
C1QC	1020	AD	1.2	1.1	2	0	0.9886	0.2739	0.0393	1.142	0.24708	0.483468345008757	NOT
EPHB2	1022	AP	1	NA	NA	0	0.9659	0.1286	0.0148	0.99641	0.33431	0.578714127209392	NOT
EPHB2	1024	AT	17.5	NA	NA	0	1	0.0238	0.0024	0.99922	0.05102	0.173948035600763	NOT
EPHB2	1025	RI	17.4	17.3	17.5	0	1	0.051	0.0069	0.99853	0.31739	0.561103167853376	NOT
EPHB2	1027	AA	11.1	10	11.2	0	0.9943	0.3288	0.0383	1.02436	0.82949	0.911655051229508	NOT
KDM1A	1032	ES	3	2	4	0	0.983	0.6296	0.1057	0.8234	4e-05	0.0010978505629478	DOWN
LUZP1	1037	AT	6	NA	NA	0	1	0.0464	0.0083	0.99472	0.02312	0.0998169054902592	DOWN
HTR1D	1042	AT	1.2	NA	NA	0	0.892	0.0547	0.0044	0.99963	0.81441	0.909104378003203	NOT
HNRNPR	1043	AA	8.1	7	8.2	0	0.9602	0.3497	0.045	0.76027	0.00563	0.0372210182445759	DOWN
HNRNPR	1044	ES	6	5	7	0	1	0.0657	0.0123	0.99703	0.62005	0.804566778767057	NOT
HNRNPR	1046	ES	5	4	6	0	1	0.1173	0.0217	0.99306	0.41881	0.657056914706915	NOT
HNRNPR	1047	AA	2.1	1	2.2	0	0.8011	0.7101	0.1122	0.89954	0.07521	0.226183923766816	NOT
HNRNPR	1048	ES	2.1:2.2	1	3	0	0.9773	0.7293	0.0977	0.97913	0.62128	0.805318428557618	NOT
HNRNPR	1049	ES	2.2	1	3	0	0.9773	0.7359	0.0971	1.09588	0.13065	0.322372051517939	NOT
C1orf213	1055	RI	1.3	1.2	1.4	0	0.9318	0.7087	0.1571	1.16489	0.0461	0.162440407358739	UP
C1orf213	1056	RI	1.2:1.3	1.1	1.4	0	0.9432	0.6224	0.1577	1.38998	0	0	UP
TCEA3	1058	AP	1	NA	NA	0	0.983	0.2287	0.0351	0.97439	0.00986	0.0555336904011762	DOWN
TCEA3	1059	AP	2.1	NA	NA	0	0.983	0.2287	0.0351	2.52751	0.00986	0.0555336904011762	UP
TCEA3	1061	AT	12	NA	NA	0	0.9943	0.2403	0.0203	0.9952	0.37818	0.620997960808328	NOT
TCEA3	1063	ES	2.2	1	3	1	0.7841	0.3454	0.0648	0.95398	0.0324	0.126648104956268	DOWN
PITHD1	1068	AP	1	NA	NA	0	0.9943	0.3499	0.0367	0.99854	0.31226	0.556174835624626	NOT
LYPLA2	1070	AP	1	NA	NA	0	1	0.2665	0.0385	0.9901	0.88592	0.942397048556014	NOT
LYPLA2	1072	RI	8.5	8.4	8.6	0	1	0.2193	0.0384	1.54112	0.0393	0.145255616815989	UP
LYPLA2	1073	RI	8.2:8.3	8.1	8.4	0	0.9432	0.6898	0.1368	1.09203	0.23089	0.464360260256506	NOT
LYPLA2	1074	AA	8.3	8.1	8.4	0	1	0.3176	0.0252	0.99666	0.53309	0.747154428593824	NOT
LYPLA2	1075	RI	8.2	8.1	8.3	0	1	0.1928	0.0304	1.60519	0.00437	0.0308129240073626	UP
LYPLA2	1076	ES	7	6	8.1	0	1	0.0074	9e-04	1.00027	0.07472	0.225226708633094	NOT
GALE	1077	ES	3	2	4	1	0.8807	0.2781	0.0508	0.98676	0.63331	0.810761369712594	NOT
HMGCL	1079	AP	3	NA	NA	0	0.9773	0.0439	0.01	1.01367	0.00017	0.00296780598958333	UP
HMGCL	1080	ES	7:8	6	9	0	0.9943	0.081	0.0146	0.99528	0.49874	0.722551899076125	NOT
MYOM3	1086	AT	39	NA	NA	0	0.9943	0.1438	0.0249	1.00443	0.70402	0.853611237453658	NOT
IFNLR1	1092	AT	7.2	NA	NA	0	1	0.2139	0.0444	1.811	0.5932	0.786530067667687	NOT
IFNLR1	1093	AT	5.2	NA	NA	0	1	0.4383	0.087	1.94671	0.06007	0.194116299108219	NOT
IFNLR1	1094	AT	8.2	NA	NA	0	1	0.5019	0.0936	0.93378	0.02443	0.103867203107658	DOWN
IFNLR1	1096	ES	7.1	6	8.1	0	0.7898	0.3115	0.0535	1.09374	3e-05	0.000903876404494382	UP
GRHL3	1099	AT	17	NA	NA	0	0.9205	0.6738	0.0616	1.23548	0.18725	0.406918711507293	NOT
STPG1	1106	ES	4	3.2	5	0	0.7557	0.6581	0.1542	1.01239	0.3754	0.618760781240396	NOT
NIPAL3	1109	AT	14	NA	NA	0	1	0.768	0.1142	1.40336	0.02792	0.114196888346553	UP
NIPAL3	1111	AT	15	NA	NA	0	1	0.77	0.1165	0.9001	0.01984	0.0898664864864865	DOWN
RCAN3	1116	ES	4.1:4.2	3	5	0	0.9659	0.1052	0.0118	0.99817	0.57933	0.779230234249599	NOT
RCAN3	1118	ES	3:4.1:4.2	2	5	0	0.9886	0.0725	0.0112	1.00171	0.57785	0.778754143438301	NOT
RCAN3	1122	ES	3	2	4.1	0	0.9659	0.2398	0.0431	1.01288	0.03986	0.146759014142524	UP
SRRM1	1128	ES	16	15	17	0	0.9943	0.5927	0.1116	0.89206	0.02048	0.0920193029490617	DOWN
SRRM1	1129	AD	12.2	12.1	13	0	0.9659	0.6757	0.0819	1.03763	0.14239	0.341580591340132	NOT
SRRM1	1130	ES	11	10.2	12.1	0	0.9716	0.4944	0.0567	1.33714	0.97869	0.990435609691663	NOT
SRRM1	1131	AA	10.1	9	10.2	0	0.9659	0.0212	0.0016	0.99987	0.82198	0.909104378003203	NOT
SRRM1	1132	AA	8.1	7	8.2	0	0.9602	0.1238	0.026	1.00827	0.21427	0.442619986903937	NOT
SRRM1	1133	ES	4:5	3	6	0	0.9034	0.6131	0.1056	1.93638	0.033	0.128227068540791	UP
CLIC4	1134	RI	6.2	6.1	6.3	0	1	0.0545	0.0062	0.99953	0.06859	0.212457069423588	NOT
SYF2	1139	ES	3	2	4	0	0.9886	0.2239	0.0219	0.999	0.12486	0.314613878970118	NOT
C1orf63	1140	AP	2	NA	NA	0	1	0.5747	0.0731	0.98226	0.71327	0.859340209821629	NOT
C1orf63	1141	AP	1	NA	NA	0	1	0.5747	0.0731	1.12783	0.71327	0.859340209821629	NOT
C1orf63	1145	ES	5.1:5.2:6.1	4.2	6.2	0	0.9545	0.9651	0.2794	0.74707	0.11546	0.299075441900898	NOT
C1orf63	1146	AA	6.1	4.2	6.2	0	0.8864	0.9773	0.2502	0.83177	0.30713	0.551029770507159	NOT
C1orf63	1147	ES	5.1:5.2:5.3	4.2	6.2	0	0.8977	0.9469	0.2094	0.58086	0.00216	0.0184283805281578	DOWN
TMEM57	1189	ES	5:6	4	7	0	0.9773	0.1037	0.0153	0.99658	0.55954	0.765630713884778	NOT
TMEM57	1190	ES	2:3:4:5:6	1	7	0	0.983	0.0538	0.005	0.99916	0.54495	0.755302333695147	NOT
MAN1C1	1192	AP	4	NA	NA	0	0.892	1	0.292	1.02511	0.52929	0.744097271154451	NOT
MAN1C1	1193	AP	1	NA	NA	0	0.892	1	0.292	0.9731	0.52929	0.744097271154451	NOT
SEPN1	1195	ES	3	2	4	0	0.983	0.5094	0.0813	0.82204	0.04763	0.166107224606581	DOWN
MTFR1L	1196	AP	4.1	NA	NA	0	1	0.9253	0.1269	1.49455	0.01884	0.0868927760577915	UP
MTFR1L	1197	AP	3.1	NA	NA	0	1	0.2852	0.063	1.74645	0.02672	0.110638789376158	UP
MTFR1L	1198	AP	1	NA	NA	0	1	0.9412	0.165	0.81507	0.01425	0.0715836923941551	DOWN
MTFR1L	1199	AP	2.1	NA	NA	0	1	0.3276	0.0663	1.02133	0.46234	0.694361204434739	NOT
MTFR1L	1205	AA	10.1:10.2:10.3	9	10.4	0	0.9943	0.0474	0.0072	1.0006	0.23063	0.46415066421495	NOT
MTFR1L	1208	AA	10.1	9	10.2	0	0.9943	0.1852	0.0347	0.99181	0.61851	0.803475712140297	NOT
MTFR1L	1209	AA	10.1:10.2	9	10.3	0	0.9943	0.3544	0.0453	1.01142	0.3546	0.599718422048436	NOT
MTFR1L	1212	AA	7.1	4.2	7.2	0	0.9659	0.3013	0.063	1.86153	0.15348	0.35884263667277	NOT
MTFR1L	1213	ES	6	4.2	7.2	0	0.9545	0.4129	0.0658	1.33539	0.47008	0.70070095587418	NOT
MTFR1L	1214	ES	5	4.2	7.2	0	0.9773	0.4574	0.0829	1.03905	0.34934	0.593935588384479	NOT
AUNIP	1219	AT	3.2	NA	NA	0	1	0.5093	0.0849	1.17114	0.00056	0.00694239482200647	UP
AUNIP	1220	AT	4	NA	NA	0	1	0.5093	0.0849	0.84406	0.00056	0.00694239482200647	DOWN
STMN1	1223	AP	2	NA	NA	0	0.9886	0.0818	0.0094	1.0019	0.30989	0.553869249483437	NOT
STMN1	1226	AT	8	NA	NA	0	1	0.0239	0.0024	1.0002	0.03227	0.126289495185293	UP
CNKSR1	1231	AP	1.1	NA	NA	0	0.8466	0.208	0.0352	0.99519	0.93109	0.966462913151173	NOT
CNKSR1	1236	RI	10.2	10.1	10.3	0	0.9261	0.4975	0.0999	1.3608	0.0832	0.242079861111111	NOT
CNKSR1	1238	AD	8.2	8.1	9	0	0.9205	0.5827	0.0944	1.02084	0.74359	0.871780598548444	NOT
CNKSR1	1239	AA	6.1	5	6.2	0	0.9432	0.1288	0.018	1.00333	0.80291	0.907559400160182	NOT
CNKSR1	1240	AD	1.2	1.1	2.2	0	0.8352	0.4301	0.0938	0.98471	0.61159	0.798820547978568	NOT
CEP85	1243	RI	14.3	14.2	14.4	0	0.9886	0.0185	0.0014	0.99989	0.82413	0.909104378003203	NOT
CEP85	1244	AA	14.1	13	14.2	0	0.8182	0.7461	0.1208	0.91355	0.4648	0.696150589253798	NOT
CEP85	1245	ES	3	2	4	0	0.8977	0.0953	0.0086	0.99866	0.564	0.768947528981086	NOT
UBXN11	1249	AT	12.2	NA	NA	0	1	0.7236	0.1277	1.32767	0.00661	0.041636633779657	UP
UBXN11	1250	AT	17	NA	NA	0	1	0.7236	0.1277	0.82197	0.00661	0.041636633779657	DOWN
UBXN11	1251	ES	10	9	11	0	0.9886	0.3667	0.0548	0.96932	0.05769	0.18899906536347	NOT
UBXN11	1252	ES	7:8:9:10	6	11	0	0.9545	0.2121	0.0318	1.01132	0.69419	0.846641859936335	NOT
UBXN11	1254	ES	6	5	7	0	0.8977	0.8351	0.1618	1.19779	0.05749	0.188712737177133	NOT
UBXN11	1256	ES	4:5:6:7:8:9	2	10	0	0.8977	0.6635	0.119	1.0576	0.21007	0.437041434556599	NOT
UBXN11	1259	ES	4:5:7:8:9	2	10	0	0.9148	0.4132	0.1062	1.00308	0.74309	0.871534412176347	NOT
UBXN11	1262	ES	4	2	5	0	0.8693	0.4826	0.1083	1.07713	0.1607	0.37001292289198	NOT
DHDDS	1272	AT	6.2	NA	NA	0	1	0.18	0.032	1.32025	0.01901	0.0874512180476926	UP
DHDDS	1273	AT	10.2	NA	NA	0	1	0.5524	0.0729	0.96862	0.15137	0.35595777865474	NOT
DHDDS	1274	AT	7	NA	NA	0	1	0.4009	0.063	1.10993	0.72973	0.869212417821606	NOT
DHDDS	1275	AA	10.1	9	10.2	0	0.9886	0.8151	0.099	0.88774	0.12144	0.308803441736987	NOT
DHDDS	1276	ES	6.1	5	8	0	0.9943	0.2813	0.0518	0.99527	0.72116	0.864222632613845	NOT
DHDDS	1277	ES	5	4.2	6.1	0	0.983	0.0768	0.0078	0.99994	0.09519	0.263908173076923	NOT
DHDDS	1278	AA	4.1	3	4.2	0	0.9432	0.2565	0.0463	2.49249	0.05393	0.180910794602699	NOT
RPS6KA1	1280	AP	1	NA	NA	0	0.9886	0.7536	0.1222	1.07118	0.10879	0.287494219966493	NOT
RPS6KA1	1281	AP	7	NA	NA	0	0.9886	0.572	0.0887	0.77986	0.14654	0.348141233277222	NOT
RPS6KA1	1282	AP	5	NA	NA	0	0.9886	0.2268	0.0409	0.45673	0.00687	0.0428815293296089	DOWN
RPS6KA1	1286	AA	16.1	15	16.2	0	0.9886	0.0421	0.0076	1.00071	0.2566	0.495540736607143	NOT
RPS6KA1	1289	ES	8	4	9	0	0.9943	0.0536	0.0067	1.00085	0.01202	0.0636485584518167	UP
RPS6KA1	1290	ES	8:9	4	10	0	0.9943	0.0297	0.0033	1.00112	0.00412	0.0294843341339738	UP
ARID1A	1293	AP	2.1	NA	NA	0	0.9659	0.4297	0.0784	0.52698	0.10765	0.285522725024728	NOT
ARID1A	1295	AP	1	NA	NA	0	0.9659	0.4297	0.0784	1.03241	0.10765	0.285522725024728	NOT
ARID1A	1296	AA	18.1	17	18.2	0	1	0.0624	0.0062	0.9997	0.82749	0.910367874871795	NOT
ARID1A	1297	ES	18.1:18.2	17	19	0	1	0.025	0.0019	0.99985	0.82517	0.909104378003203	NOT
PIGV	1299	AP	1	NA	NA	0	0.7841	0.7385	0.2009	0.5816	2e-05	0.000677146464646465	DOWN
PIGV	1300	AP	2.1	NA	NA	0	0.7841	0.7385	0.2009	1.65303	2e-05	0.000677146464646465	UP
PIGV	1301	RI	4.2	4.1	4.3	0	1	0.0901	0.0204	1.01589	0.0021	0.0180775280898876	UP
PIGV	1303	AD	2.2:2.3	2.1	3	0	0.8068	0.7266	0.1287	1.03849	0.88273	0.941281462997574	NOT
ZDHHC18	1306	AP	1	NA	NA	0	0.9716	0.2153	0.0287	1.00246	0.44452	0.680158872026017	NOT
GPN2	1307	AP	1.1	NA	NA	0	0.9943	0.6466	0.0778	0.99604	0.71667	0.861539767327177	NOT
GPN2	1308	AP	3	NA	NA	0	0.9943	0.6466	0.0778	1.08027	0.71667	0.861539767327177	NOT
SLC9A1	1312	AT	12	NA	NA	0	1	0.2111	0.0319	0.98628	0.19778	0.420204324752475	NOT
SLC9A1	1314	ES	2	1	3	0	1	0.0657	0.0095	1.00121	0.03823	0.14243955120189	UP
WDTC1	1317	RI	16.2	16.1	16.3	0	1	0.0332	0.0025	0.99978	0.74088	0.870315731370745	NOT
WDTC1	1318	AA	15.1	14	15.2	0	0.983	0.1775	0.0266	0.99986	0.62178	0.805421511038114	NOT
WDTC1	1319	AA	11.1	10	11.2	0	0.9773	0.2539	0.0404	1.00092	0.57684	0.778536571371049	NOT
SYTL1	1320	AP	1	NA	NA	0	0.8011	1	0.1512	0.85163	2e-05	0.000677146464646465	DOWN
SYTL1	1321	AP	2.1	NA	NA	0	0.8011	1	0.1512	4.37579	2e-05	0.000677146464646465	UP
WASF2	1330	ES	8	7	9	0	1	0.0416	0.0039	1.00039	0.01916	0.0878706923076923	UP
IFI6	1337	AD	2.3	2.2	3	0	0.8466	0.6061	0.0915	1.39574	0.08019	0.236296137362637	NOT
IFI6	1339	AD	2.2	2.1	3	0	1	0.3705	0.051	1.12864	0.12274	0.310946628576825	NOT
FAM76A	1340	AT	10	NA	NA	0	1	0.6653	0.0799	0.98974	0.93856	0.970331433858966	NOT
FAM76A	1341	AT	9.2	NA	NA	0	1	0.6653	0.0799	1.13372	0.93856	0.970331433858966	NOT
FAM76A	1342	ES	7	6	8	0	0.858	0.616	0.116	0.95008	0.25067	0.488142051561365	NOT
FAM76A	1343	ES	5	4	6	0	0.9432	0.1369	0.0225	0.99949	0.28815	0.531303187100323	NOT
FAM76A	1344	ES	3	2	4	0	0.7841	1	0.2325	1.12384	0.53981	0.751635951292969	NOT
PPP1R8	1345	ES	4	3	5	0	1	0.061	0.009	1.00212	0.09784	0.268479153027823	NOT
PPP1R8	1347	AD	1.2:1.3	1.1	2	0	0.9943	0.7144	0.0723	1.20659	0.56506	0.769962086488135	NOT
PPP1R8	1348	AD	1.2	1.1	2	0	0.983	0.2412	0.0415	0.61183	0.02236	0.0977316055419723	DOWN
THEMIS2	1349	RI	4.2	4.1	4.3	0	0.9773	0.221	0.0231	1.00556	0.00235	0.0196309190031153	UP
THEMIS2	1350	ES	4.1:4.2:4.3	3	5	0	1	0.3024	0.0589	0.99854	0.44019	0.675809850566816	NOT
THEMIS2	1352	ES	3:4.1:4.2:4.3	2	5	0	1	0.5797	0.0855	1.018	0.27799	0.519409838350056	NOT
RPA2	1359	AD	1.2	1.1	1.4	0	0.983	0.1972	0.0203	0.99498	0.67467	0.837300143472023	NOT
SMPDL3B	1360	AT	7.2	NA	NA	0	1	0.2783	0.0583	1.55938	0.00041	0.00548610279441118	UP
SMPDL3B	1361	AT	8	NA	NA	0	1	0.2783	0.0583	0.93393	0.00041	0.00548610279441118	DOWN
SMPDL3B	1362	ES	4	3.2	5	0	0.9943	0.019	0.0018	0.99971	0.58527	0.782665821364452	NOT
EYA3	1367	AT	19	NA	NA	0	1	0.1092	0.0182	1.00151	0.73757	0.870315731370745	NOT
EYA3	1369	ES	7	6	8	0	0.7784	0.7216	0.15	1.03292	0.61366	0.800212072067691	NOT
EYA3	1372	ES	4	3	5	0	0.7614	0.3077	0.046	0.9978	0.80507	0.909004675986357	NOT
ATPIF1	1379	AT	2.4	NA	NA	0	1	0.0294	0.0052	0.99639	0.0119	0.0632629857256146	DOWN
ATPIF1	1380	RI	2.2	2.1	2.3	0	1	0.5269	0.1101	1.01434	0.5221	0.738299828613616	NOT
ATPIF1	1381	RI	2.2:2.3	2.1	2.4	0	1	0.4267	0.0517	0.97295	0.37095	0.615191060053188	NOT
MED18	1383	RI	3.2	3.1	3.3	0	1	0.0473	0.0085	1.00027	0.44917	0.684190726539423	NOT
RCC1	1386	AP	1	NA	NA	0	0.9886	0.9345	0.1467	0.90995	0.1361	0.331112456904373	NOT
RCC1	1387	AP	5	NA	NA	0	0.9886	0.9345	0.1467	1.26795	0.1361	0.331112456904373	NOT
RCC1	1388	ES	7	6	8	0	0.9773	0.508	0.0872	0.80449	0.04595	0.162039617306681	DOWN
TAF12	1389	AD	1.2	1.1	2	0	0.9545	0.2928	0.0412	1.60217	0.06096	0.1960943378119	NOT
YTHDF2	1394	ES	2	1.3	3	0	0.9886	0.0554	0.0119	0.99966	0.33867	0.583636806760491	NOT
YTHDF2	1395	RI	1.2	1.1	1.3	0	0.9602	0.1496	0.0141	0.99809	0.62172	0.805408603864734	NOT
EPB41	1400	AT	24	NA	NA	0	1	0.0345	0.0054	1.00197	0.03274	0.127364442187727	UP
EPB41	1401	ES	21	20	22	0	0.9886	0.1202	0.0258	0.9886	0.38647	0.628458270676692	NOT
EPB41	1403	ES	20	19.1	21	0	0.9886	0.1983	0.042	0.98736	0.66556	0.8319625	NOT
EPB41	1414	ES	7	6	8	0	0.8864	0.1474	0.0293	1.00561	0.15147	0.356036820652174	NOT
SRSF4	1422	ES	8:9	7	10	0	1	0.0148	0.0015	0.9997	0.45625	0.689261141763315	NOT
SRSF4	1424	ES	6	5	7	0	0.9943	0.3986	0.0557	1.03167	0.74788	0.874117109048117	NOT
SRSF4	1425	ES	2:3:4	1	5	0	0.9943	0.7338	0.1076	1.32675	0.24724	0.483628377097009	NOT
MECR	1426	AA	2.1	1	2.2	0	0.9659	0.4831	0.0836	1.11504	0.45823	0.690825074492607	NOT
SDC3	1436	RI	2.2	2.1	2.3	0	0.8864	0.4768	0.0693	2.53249	0.00019	0.00319626725219573	UP
PUM1	1443	AD	18.2	18.1	19	0	0.9716	0.5698	0.095	0.86446	0.00175	0.0158481087470449	DOWN
PUM1	1445	AA	14.1	13	14.2	0	0.983	0.4246	0.0707	0.97703	0.52807	0.743278413206656	NOT
PUM1	1446	ES	13	12	14.1	0	0.983	0.1135	0.0093	1.00329	0.03861	0.143436845386534	UP
PUM1	1447	AA	10.1	9	10.2	0	0.9545	0.4833	0.1024	0.90977	0.17998	0.3976733437706	NOT
PUM1	1448	ES	6:7:8	5	9	0	1	0.0304	0.0035	0.99909	0.34384	0.588331913603879	NOT
PUM1	1449	ES	5:6:7:8	4	9	0	1	0.1191	0.0229	1.00959	0.06905	0.213118755755064	NOT
PUM1	1452	ES	5:6	4	7	0	0.9886	0.2127	0.0403	1.01561	0.04029	0.147746398305085	UP
PUM1	1455	AD	2.2	2.1	4	0	0.9886	0.0623	0.0102	0.99685	0.6241	0.806789832714651	NOT
PUM1	1456	AD	1.2	1.1	2.1	0	0.9489	0.2151	0.0373	0.9894	0.70234	0.852491720984972	NOT
SNRNP40	1458	AP	1	NA	NA	0	1	0.1293	0.0165	1.00174	0.9236	0.962615665202689	NOT
SNRNP40	1459	ES	10	9	11	0	1	0.8418	0.0791	1.03967	0.99235	0.997259125660533	NOT
ZCCHC17	1461	ES	3	2	4	0	0.9489	0.3499	0.0641	0.77989	0.18056	0.398429591836735	NOT
ZCCHC17	1465	ES	2	1.1	4	0	0.9773	0.1626	0.0259	1.01481	0.02057	0.0922999581659973	UP
ZCCHC17	1466	AD	1.2	1.1	2	0	0.9091	0.4169	0.0659	1.26216	0.40131	0.641529892697467	NOT
SERINC2	1469	AP	3	NA	NA	0	0.9943	0.4554	0.0581	0.96326	0.02173	0.0958529281131765	DOWN
SERINC2	1471	AP	4	NA	NA	0	0.9943	0.4554	0.0577	1.85068	0.03334	0.129211172134702	UP
TINAGL1	1474	AT	12	NA	NA	0	1	0.0947	0.0135	0.99059	0.01097	0.0598067641681901	DOWN
TINAGL1	1475	ES	10	9	11	1	0.9205	0.2281	0.025	1.00529	0.16821	0.381119657794677	NOT
TINAGL1	1476	RI	5.2	5.1	5.3	0	1	0.4766	0.0816	2.9404	0	0	UP
TINAGL1	1477	AA	5.1:5.2	3	5.3	0	0.9943	0.101	0.02	0.98856	0.04424	0.158088432835821	DOWN
TINAGL1	1478	ES	5.1	3	5.3	0	1	0.0188	0.0031	0.99843	0.04507	0.16003873015873	DOWN
TINAGL1	1479	ES	3	2	5.1	0	1	0.038	0.0066	0.99688	0.28375	0.526120609182686	NOT
PEF1	1488	AT	6	NA	NA	0	1	0.0182	0.0034	0.99992	0.85542	0.926562817561291	NOT
COL16A1	1491	AT	75	NA	NA	0	1	0.0575	0.0075	0.99998	0.81565	0.909104378003203	NOT
PTP4A2	1518	ES	7	6	8	0	1	0.0571	0.0091	0.9969	0.29311	0.536080549682875	NOT
PTP4A2	1523	ES	6:7	3	8	0	1	0.02	0.0041	0.99899	0.30392	0.54777772812794	NOT
PTP4A2	1527	ES	6	3	8	0	0.8352	0.5911	0.1029	0.99596	0.99693	0.999350685622478	NOT
PTP4A2	1530	ES	6	3	7	0	1	0.0214	0.003	1.00205	0	0	UP
PTP4A2	1537	ES	3	2	6	0	1	0.2354	0.027	0.9901	0.24478	0.481109411419776	NOT
KHDRBS1	1542	ES	3	2	4	0	1	0.3766	0.0311	1.00594	0.02194	0.0964144706653556	UP
TMEM39B	1543	AT	9.2	NA	NA	0	1	0.2199	0.0453	0.7522	0.03635	0.137207946227477	DOWN
TMEM39B	1545	AT	10	NA	NA	0	1	0.2199	0.0453	1.0333	0.03635	0.137207946227477	UP
TMEM39B	1546	ES	6	5	7.2	0	0.9886	0.2288	0.0467	0.97695	0.14073	0.338372893132509	NOT
TMEM39B	1549	ES	5:6	3	7.2	0	0.9545	0.3192	0.0745	0.97914	0.58849	0.783922471435668	NOT
KPNA6	1556	AA	9.1	8	9.2	0	0.7557	0.0549	0.0054	0.99931	0.70059	0.851176695663994	NOT
TXLNA	1558	AP	1	NA	NA	0	0.8125	0.7804	0.1189	0.92581	0.10126	0.274770987654321	NOT
TXLNA	1559	AP	2.1	NA	NA	0	0.8125	0.7804	0.1189	1.26863	0.10126	0.274770987654321	NOT
CCDC28B	1560	AT	3	NA	NA	0	0.9886	0.2597	0.0487	1.36558	0.34347	0.58816961811099	NOT
CCDC28B	1561	AT	6.3	NA	NA	0	0.9886	0.2597	0.0487	0.98162	0.34347	0.58816961811099	NOT
CCDC28B	1562	RI	6.2	6.1	6.3	0	0.9205	0.6387	0.123	1.77481	0.02457	0.104280555555556	UP
CCDC28B	1563	AA	5.1	4	5.2	0	0.8523	0.1593	0.0136	0.99805	0.5127	0.732175027959738	NOT
TMEM234	1567	AT	5.9	NA	NA	0	1	0.468	0.0886	0.96632	0.83796	0.916129057773067	NOT
TMEM234	1568	AT	7	NA	NA	0	1	0.468	0.0886	1.00946	0.83796	0.916129057773067	NOT
TMEM234	1569	RI	6.2	6.1	6.3	0	0.9261	0.7876	0.1781	1.39936	0.00466	0.0322888630490956	UP
TMEM234	1570	RI	5.7	5.6	5.8	0	1	0.5325	0.0821	0.95657	0.10149	0.275310793040664	NOT
TMEM234	1571	RI	5.5	5.4	5.6	0	1	0.2921	0.0616	0.98195	0.48401	0.711107017303691	NOT
TMEM234	1573	RI	5.2:5.3	5.1	5.4	0	0.9716	0.5235	0.0885	1.84374	0.00179	0.016069250083696	UP
TMEM234	1575	ES	4	3	5.1	0	0.9716	0.474	0.0926	1.27236	0.23603	0.470568360594796	NOT
TMEM234	1577	ES	2:3	1	5.1	0	0.9943	0.0554	0.0104	0.99801	0.70275	0.85287355736592	NOT
LCK	1583	ES	8	7	9	0	0.8864	0.5531	0.0719	0.99885	0.30072	0.544300155248059	NOT
HDAC1	1585	AP	1	NA	NA	0	1	0.0332	0.0045	1.00018	0.09588	0.265163180693069	NOT
BSDC1	1590	AT	11.3	NA	NA	0	1	0.0045	3e-04	0.99997	0.82517	0.909104378003203	NOT
BSDC1	1591	RI	11.2	11.1	11.3	0	1	0.2692	0.0502	2.2295	4e-05	0.0010978505629478	UP
BSDC1	1593	ES	6.2:7:8.1	6.1	8.2	0	0.983	0.0663	0.0075	0.99974	0.2848	0.527029200883307	NOT
BSDC1	1594	ES	4.1:4.2:4.3:5	3	6.1	0	0.9602	0.0403	0.0035	0.99961	0.73541	0.870315731370745	NOT
BSDC1	1595	ES	4.2:4.3:5	3	6.1	0	1	0.0107	8e-04	0.99992	0.74088	0.870315731370745	NOT
BSDC1	1598	AA	4.1:4.2	3	4.3	0	0.9034	0.3638	0.083	0.99716	0.84735	0.92161336591499	NOT
BSDC1	1599	AA	4.2	3	4.3	0	0.9886	0.0907	0.0211	0.99024	0.23129	0.464816109570561	NOT
BSDC1	1600	ES	4.1:4.2:4.3	3	5	0	0.9545	0.2472	0.049	0.99286	0.76952	0.888927704303623	NOT
BSDC1	1601	ES	4.2:4.3	3	5	0	1	0.1008	0.0124	0.99732	0.88499	0.942192381595141	NOT
BSDC1	1603	AA	4.1	3	4.2	0	0.9886	0.3438	0.0649	1.46713	0.00336	0.0257571183533448	UP
BSDC1	1605	ES	3:4.1:4.2:4.3	2	5	0	0.9545	0.2014	0.0172	0.99759	0.57689	0.778564867381348	NOT
BSDC1	1606	ES	3:4.2:4.3	2	5	0	1	0.0231	0.0022	0.99967	0.58642	0.782747068193131	NOT
ZBTB8A	1609	AA	5.1	4	5.2	0	0.8011	0.5302	0.1234	1.0154	0.59007	0.784935363131263	NOT
ZBTB8OS	1610	AT	8	NA	NA	0	1	0.4608	0.0837	0.89597	0.22832	0.461258399246704	NOT
ZBTB8OS	1611	AT	7	NA	NA	0	1	0.4608	0.0837	1.02442	0.22832	0.461258399246704	NOT
ZBTB8OS	1612	ES	5	4	6	0	0.9659	0.4942	0.0778	0.98547	0.94193	0.972091480968326	NOT
RBBP4	1615	AP	1	NA	NA	0	1	0.0109	0.0014	0.99969	0.45625	0.689261141763315	NOT
RBBP4	1622	AA	14.1	13	14.2	0	1	0.0458	0.0051	0.99896	0.87993	0.939678333333333	NOT
RBBP4	1623	ES	5	4	6	0	1	0.7196	0.0644	0.69412	0.08325	0.242157795728071	NOT
RBBP4	1625	ES	4	3.2	6	0	1	0.0029	3e-04	0.99995	0.62929	0.808096028630248	NOT
RBBP4	1627	ES	4:6	3.2	7	0	0.9943	0.0465	0.0081	0.99973	0.87733	0.93808663676236	NOT
RBBP4	1629	AA	3.1	1	3.2	0	0.9886	0.1388	0.0194	1.00342	0.21306	0.441031826952763	NOT
KIAA1522	1632	AP	1	NA	NA	0	0.983	0.3745	0.0497	1.00522	0.01125	0.0608325771324864	UP
KIAA1522	1634	ES	7:8	6	9	0	1	0.0206	0.0029	0.99956	0.81073	0.909104378003203	NOT
S100PBP	1635	AT	9	NA	NA	0	1	0.8434	0.2332	1.33533	0.04835	0.167702140732117	UP
S100PBP	1636	AT	7	NA	NA	0	1	0.8434	0.2332	0.61814	0.04835	0.167702140732117	DOWN
TMEM54	1644	ES	3:4.1	2	4.2	0	1	0.021	0.0023	0.99897	0.1339	0.3273640134938	NOT
TMEM54	1645	ES	3	2	4.2	1	0.8182	0.2615	0.0539	0.96635	0.09887	0.270199658581329	NOT
RNF19B	1646	AA	9.1	8	9.2	0	0.9943	0.4988	0.0709	1.31468	0.00482	0.0331151165769921	UP
RNF19B	1647	AA	3.1	2	3.2	0	0.9886	0.3768	0.0665	0.78944	0.00213	0.0182654141349536	DOWN
AK2	1650	AT	8.2	NA	NA	0	1	0.5424	0.0865	1.08122	0.05562	0.184436010138477	NOT
AK2	1651	AT	10	NA	NA	0	1	0.5395	0.087	0.88478	0.05361	0.180144379699248	NOT
AK2	1652	ES	9	8.1	10	0	0.9943	0.2431	0.0467	0.9851	0.71883	0.862702779269603	NOT
AK2	1653	ES	5	4	7	0	1	0.2706	0.029	0.97661	0.00089	0.00967775750202757	DOWN
AK2	1654	ES	2:3	1	4	0	0.9205	0.5022	0.1127	0.90881	0.01215	0.0640586413684624	DOWN
AK2	1655	ES	3	1	4	0	1	0.0916	0.0093	0.99559	0.02101	0.093660900631439	DOWN
ADC	1659	AT	13	NA	NA	0	0.9261	0.5452	0.1135	1.00247	0.52027	0.736669133488225	NOT
ADC	1660	AT	11	NA	NA	0	0.9261	0.5452	0.1135	0.97787	0.52027	0.736669133488225	NOT
ADC	1662	ES	6:7:8	5	9	0	0.9034	0.1843	0.0164	0.99791	0.66247	0.829711959364783	NOT
TRIM62	1665	AP	1	NA	NA	0	0.9205	0.3144	0.0342	0.99178	0.38445	0.626857284446066	NOT
PHC2	1670	AP	10	NA	NA	0	0.9886	0.3334	0.0677	0.96024	0.07085	0.217100074277225	NOT
PHC2	1671	AP	1	NA	NA	0	0.9886	0.3334	0.0677	1.9131	0.07085	0.217100074277225	NOT
PHC2	1675	AT	17	NA	NA	0	1	0.0337	0.0058	1.00099	0.27197	0.512464025718502	NOT
ZSCAN20	1678	AT	6.2	NA	NA	0	0.9602	0.7178	0.1569	0.64916	0.02237	0.0977434495681929	DOWN
ZSCAN20	1679	AT	8	NA	NA	0	0.9602	0.7178	0.1569	1.1678	0.02237	0.0977434495681929	UP
SMIM12	1697	AP	1.1	NA	NA	0	0.9943	0.2034	0.0335	0.98534	0.20301	0.427595094650852	NOT
SMIM12	1698	AP	2.1	NA	NA	0	0.9943	0.2034	0.0335	1.36795	0.20301	0.427595094650852	NOT
SMIM12	1700	AT	4.2	NA	NA	0	1	0.0895	0.0214	0.99615	0.84473	0.920341091743865	NOT
SMIM12	1701	AD	1.3	1.2	4.1	0	0.9375	0.4411	0.0733	0.98994	0.81206	0.909104378003203	NOT
SMIM12	1702	AD	1.2:1.3	1.1	4.1	0	0.9943	0.52	0.071	1.14795	0.34632	0.590745315183512	NOT
GJB3	1704	AP	1	NA	NA	0	0.9886	0.8305	0.1632	1.46932	0.00148	0.0139347612359551	UP
GJB3	1705	AP	2	NA	NA	0	0.9886	0.8305	0.1632	0.54408	0.00148	0.0139347612359551	DOWN
ZMYM6	1710	AT	18	NA	NA	0	1	0.4238	0.0555	1.05686	0.1655	0.377306793062404	NOT
ZMYM6	1711	AT	6.2	NA	NA	0	1	0.2333	0.0382	0.71959	0.00099	0.0104474025974026	DOWN
ZMYM6	1712	AT	20	NA	NA	0	1	0.5129	0.0651	1.03402	0.4281	0.665564123818909	NOT
KIAA0319L	1717	AP	12	NA	NA	0	0.9034	0.4114	0.061	20.60786	0.03923	0.14517698730334	UP
KIAA0319L	1718	AP	2.1	NA	NA	0	0.9034	0.6425	0.1029	0.92377	0.0078	0.0471074324324324	DOWN
KIAA0319L	1719	AP	1	NA	NA	0	0.9034	0.4721	0.0801	1.33682	0.06153	0.197359683014354	NOT
KIAA0319L	1723	AA	10.1	9	10.2	0	0.8523	0.1138	0.0186	0.99766	0.69403	0.846641859936335	NOT
KIAA0319L	1724	ES	7	6	8	0	0.9545	0.0585	0.0072	1.00117	0.01498	0.0740303538518245	UP
KIAA0319L	1725	ES	4	3	5	0	1	0.1845	0.0357	1.01096	0.09281	0.259591128611662	NOT
NCDN	1727	AD	1.2:1.3	1.1	2	0	0.7955	0.2504	0.0255	1.00557	0.01319	0.0675883527613224	UP
NCDN	1729	RI	1.2	1.1	1.3	0	0.8693	0.7748	0.1637	0.77801	0.0057	0.0375186596422445	DOWN
CLSPN	1730	AT	25	NA	NA	0	0.9375	0.971	0.1845	1.43489	0.00287	0.0229522964509395	UP
CLSPN	1731	AT	26	NA	NA	0	0.9375	0.971	0.1845	0.67757	0.00287	0.0229522964509395	DOWN
AGO3	1739	AT	7.2	NA	NA	0	1	0.5869	0.0771	1.38843	0.31374	0.557535205434062	NOT
AGO3	1740	AT	8	NA	NA	0	1	0.705	0.1325	1.02445	0.86795	0.932546654781459	NOT
AGO3	1741	AT	22	NA	NA	0	1	0.7184	0.15	0.95556	0.38123	0.62382913361806	NOT
TRAPPC3	1753	AD	1.3	1.2	2	0	0.8295	0.194	0.045	0.97954	0.22556	0.45740611342155	NOT
TRAPPC3	1754	AD	1.2:1.3	1.1	2	0	1	0.2755	0.0567	1.08149	0.56302	0.767993820253293	NOT
MAP7D1	1756	AP	9	NA	NA	0	0.9716	0.6081	0.1078	1.13022	0.65205	0.823275296638102	NOT
MAP7D1	1757	AP	1	NA	NA	0	0.9716	0.6081	0.1078	0.98816	0.65205	0.823275296638102	NOT
MAP7D1	1758	AA	15.1	14	15.2	0	0.9943	0.319	0.0421	0.97233	0.69496	0.847022971683105	NOT
MAP7D1	1759	AA	11.1	10	11.2	0	0.8523	0.2836	0.0505	1.01148	0.58583	0.782747068193131	NOT
MAP7D1	1760	RI	7.2	7.1	7.3	0	0.9716	0.6571	0.1223	1.00245	0.90307	0.952291558850132	NOT
MAP7D1	1761	ES	6	5	7.1	0	0.9943	0.555	0.0841	0.96952	0.42726	0.664920495038013	NOT
THRAP3	1762	ES	2	1	3	0	0.8523	0.1481	0.0352	1.08328	0.9125	0.957678571428571	NOT
SH3D21	1765	AT	16.2	NA	NA	0	0.9773	0.9421	0.1795	0.93038	0.68256	0.839618624707555	NOT
SH3D21	1766	AT	19	NA	NA	0	0.9773	0.9421	0.1795	1.04209	0.68256	0.839618624707555	NOT
SH3D21	1767	ES	12:13	11	14	0	0.8182	0.2818	0.0511	0.99912	0.88432	0.942002971437651	NOT
SH3D21	1768	ES	7:8	6	9	0	0.7784	0.3896	0.0606	0.99745	0.7004	0.851100104228033	NOT
STK40	1774	ES	2	1	3	0	0.9886	0.6068	0.1099	0.96839	0.69087	0.844764206566347	NOT
OSCP1	1775	AP	1	NA	NA	0	0.7614	0.0335	0.0035	0.99947	0.6319	0.809652068998471	NOT
OSCP1	1777	AT	7	NA	NA	0	0.9318	0.7385	0.1516	1.17815	0.64766	0.820241407319953	NOT
OSCP1	1778	AT	13.2	NA	NA	0	0.9318	0.7385	0.1516	0.94487	0.64766	0.820241407319953	NOT
OSCP1	1779	ES	11.2:12:13.1	11.1	13.2	0	0.8977	0.0717	0.0057	0.99952	0.81503	0.909104378003203	NOT
CSF3R	1786	RI	17.3	17.2	17.4	0	0.9545	0.1638	0.024	1.00317	0.99004	0.996506234750948	NOT
MEAF6	1793	AP	1	NA	NA	0	1	0.0193	0.0031	0.999	0.59336	0.786530067667687	NOT
MEAF6	1795	AT	9.2	NA	NA	0	1	0.0111	0.0015	0.99969	0.51493	0.732511827586207	NOT
MEAF6	1801	ES	8.1:9.1	5	9.2	0	0.9886	0.073	0.0161	1.00561	0.24	0.475724423418096	NOT
C1orf109	1814	AP	3.1	NA	NA	0	0.8011	0.5432	0.096	1.12084	0.00324	0.0250593019901932	UP
C1orf109	1815	AP	1	NA	NA	0	0.8011	0.5432	0.096	0.66846	0.00324	0.0250593019901932	DOWN
C1orf109	1816	AA	6.1	5	6.2	0	0.8239	0.2078	0.0484	1.37228	0.16204	0.371867097381482	NOT
C1orf109	1817	AD	4.3	4.2	5	0	0.9773	0.1628	0.0284	0.98674	0.09572	0.264829942220388	NOT
CDCA8	1821	RI	1.2	1.1	1.3	0	1	0.778	0.1022	1.09682	0.02157	0.0953765815485997	UP
EPHA10	1825	AT	21	NA	NA	0	0.7784	0.6867	0.1427	0.90706	0.19552	0.417420806490098	NOT
EPHA10	1826	AT	3.2	NA	NA	0	0.7784	0.6867	0.1427	1.0113	0.19552	0.417420806490098	NOT
EPHA10	1828	RI	19.3	19.2	19.4	0	1	0.0785	0.0066	1.00066	0.17206	0.386026514390897	NOT
EPHA10	1829	RI	19.2:19.3	19.1	19.4	0	1	0.2759	0.0221	0.9995	0.10229	0.276697906789065	NOT
MANEAL	1833	AP	1	NA	NA	0	0.9943	0.1078	0.0096	0.99837	0.40496	0.64441293691769	NOT
MANEAL	1835	AA	4.1	3	4.2	0	0.983	0.5269	0.104	0.86944	0.00154	0.0143635130434783	DOWN
MANEAL	1836	ES	3	2.3	4.1	0	0.9148	0.2844	0.0537	0.98747	0.87291	0.935647026022305	NOT
INPP5B	1848	AT	7.3	NA	NA	0	1	0.2866	0.0519	0.80397	0.90585	0.953738064389478	NOT
INPP5B	1849	AT	24	NA	NA	0	1	0.2866	0.0519	1.01688	0.90585	0.953738064389478	NOT
INPP5B	1851	ES	13	12	14	0	0.9091	0.1506	0.0245	0.99455	0.81709	0.909104378003203	NOT
SF3A3	1853	ES	3:4	2	5	0	0.9943	0.0538	0.0112	0.99928	0.93179	0.966715553793183	NOT
UTP11L	1854	ES	6	5	7	0	0.9886	0.0598	0.0062	0.99922	0.75547	0.879593940775476	NOT
RHBDL2	1859	AP	1	NA	NA	0	0.7898	1	0.2255	0.834	0.00577	0.0378017468849255	DOWN
RHBDL2	1860	AP	3	NA	NA	0	0.7898	1	0.2254	4.45438	0.00549	0.0366295969146554	UP
RHBDL2	1863	AT	10	NA	NA	0	0.9432	0.309	0.0356	0.98998	0.58412	0.782376513486513	NOT
AKIRIN1	1864	ES	3	2	4	0	0.9943	0.1255	0.0186	0.99238	0.37271	0.61643240917782	NOT
AKIRIN1	1866	ES	2	1	3	0	0.9943	0.0283	0.004	1.00074	0.00288	0.0230185394932936	UP
NDUFS5	1869	AD	1.2	1.1	2	0	1	0.6078	0.1585	0.95018	0.44696	0.681939502730997	NOT
MACF1	1877	AT	109	NA	NA	0	1	0.0245	0.0029	1.00293	0	0	UP
MACF1	1881	ES	107	106	108	0	0.9943	0.6211	0.1232	0.8737	0.01061	0.0584924239309211	DOWN
MACF1	1883	ES	103	102	104	0	0.9773	0.5718	0.1163	0.8723	0.00142	0.0135265719360568	DOWN
MACF1	1885	ES	77	76.1	79	0	0.7557	0.1318	0.025	1.0085	0.1182	0.303653286070128	NOT
MACF1	1886	ES	69	68	70	0	0.9716	0.0498	0.0043	0.99946	0.67468	0.837300143472023	NOT
PABPC4	1893	ES	11	10.2	12	0	1	0.4056	0.0515	1.01872	0.10729	0.285073763994848	NOT
PABPC4	1894	ES	10.2:11	10.1	12	0	1	0.2702	0.0273	1.00797	0.14865	0.35165119089626	NOT
PABPC4	1895	ES	11	10.1	12	0	0.9943	0.4361	0.0603	1.00461	0.73575	0.870315731370745	NOT
PABPC4	1896	AD	10.2	10.1	12	0	0.9602	0.665	0.0926	1.00399	0.70163	0.851950579605144	NOT
PABPC4	1897	AD	10.2	10.1	11	0	1	0.3437	0.0574	1.05012	0.02815	0.1147699939182	UP
PPIE	1901	AT	10	NA	NA	0	1	0.3421	0.0604	1.19156	0	0	UP
PPIE	1902	AT	12	NA	NA	0	1	0.3468	0.0607	0.44516	0	0	DOWN
PPIE	1903	ES	11	9.1	12	0	0.8295	0.8659	0.1523	0.9963	0.85552	0.926562817561291	NOT
PPIE	1904	AD	7.2	7.1	8	0	1	1	0.1336	1.25363	0.77611	0.892503201389485	NOT
PPIE	1905	ES	7.1:7.2	6	8	0	0.892	0.7782	0.2064	1.1077	0.67996	0.837957966818328	NOT
PPIE	1906	ES	7.1	6	8	0	0.9943	0.0311	0.0069	0.9998	0.96539	0.983882514917715	NOT
PPIE	1909	ES	3:4.1:5	2	6	0	0.9943	0.0179	0.0019	1.00061	0.31562	0.559277705470402	NOT
PPIE	1910	AD	1.2	1.1	2	0	0.9602	0.3276	0.059	0.9977	0.93097	0.966462913151173	NOT
BMP8B	1911	AT	6.2	NA	NA	0	1	0.6125	0.101	1.01809	0.59554	0.787883166510527	NOT
BMP8B	1912	AT	8	NA	NA	0	1	0.6125	0.101	0.99755	0.59554	0.787883166510527	NOT
TRIT1	1913	AT	12	NA	NA	0	1	0.2564	0.0226	1.00197	0.61557	0.801482990391148	NOT
TRIT1	1916	ES	10	9	11	0	0.9773	0.0467	0.0044	1.00191	0.24066	0.476440672275109	NOT
TRIT1	1918	ES	9	8	10	0	0.9545	0.0362	0.0045	0.99857	0.27908	0.520629622930291	NOT
TRIT1	1920	ES	8	7.2	9	0	0.9545	0.1131	0.0174	0.99944	0.81346	0.909104378003203	NOT
TRIT1	1921	AA	7.1	6.2	7.2	0	0.9205	0.1152	0.0209	1.00477	0.63855	0.813942599192207	NOT
TRIT1	1922	AD	6.2	6.1	7.1	0	0.9034	0.4726	0.0756	1.00497	0.85069	0.92349509534027	NOT
TRIT1	1923	ES	4	3.1	6.1	0	0.9602	0.4017	0.0558	0.97042	0.09066	0.255980614931031	NOT
TRIT1	1924	ES	2:3.1:4:6.1:6.2	1	7.1	0	0.9886	0.1713	0.0266	0.99667	0.89598	0.948320651272943	NOT
TRIT1	1932	ES	2:3.1:4:6.1:6.2:7.1:7.2:8:9	1	10	0	0.983	0.1272	0.0138	0.99858	0.54962	0.757312589281126	NOT
TRIT1	1936	ES	2:3.1:4:6.1:7.1:7.2:8:9	1	10	0	0.7727	0.5855	0.086	0.98151	0.55732	0.764166485145984	NOT
TRIT1	1971	ES	2:3.1	1	4	0	0.9659	0.25	0.0346	0.99084	0.3774	0.620298201152243	NOT
TRIT1	1972	ES	2:3.1:4	1	6.1	0	0.9943	0.178	0.0343	1.0039	0.28426	0.526600248515808	NOT
MYCL	1975	AT	2	NA	NA	0	1	0.7899	0.0828	0.93971	0.00407	0.029235748727565	DOWN
MYCL	1976	AT	1.4	NA	NA	0	1	0.7899	0.0828	1.72811	0.00407	0.029235748727565	UP
MYCL	1977	RI	1.2	1.1	1.3	0	0.8807	0.7459	0.1782	1.0273	0.95062	0.976400019151952	NOT
MFSD2A	1980	ES	2:3.2	1	4	0	0.9943	0.2191	0.0203	0.99945	0.30794	0.552001912933164	NOT
CAP1	1981	AA	3.1	2.2	3.2	0	1	0.2298	0.0291	0.98874	0.11226	0.293649487954745	NOT
CAP1	1982	AA	2.1	1.2	2.2	0	0.9943	0.3405	0.0501	0.85857	0.00402	0.0290791205826814	DOWN
CAP1	1983	AD	1.2	1.1	2.1	0	0.983	0.4743	0.0753	0.97485	0.47832	0.707664493793103	NOT
CAP1	1984	ES	1.2:2.1	1.1	2.2	0	0.9886	0.58	0.0867	0.9191	0.04265	0.15382108271688	DOWN
CAP1	1985	AA	2.1	1.1	2.2	0	0.983	0.5589	0.0761	0.93978	0.10741	0.285252961275626	NOT
CAP1	1986	AD	1.2	1.1	2.2	0	0.9943	0.3103	0.0519	1.00927	0.56942	0.773353453689168	NOT
PPT1	1987	AP	1	NA	NA	0	1	0.3319	0.0252	0.99945	0.45625	0.689261141763315	NOT
PPT1	1991	RI	10.2	10.1	10.3	0	1	0.0282	0.0023	0.99967	0.45625	0.689261141763315	NOT
PPT1	1995	ES	2:3:4	1	5.2	0	1	0.0044	7e-04	1.00067	0.00037	0.00510630468347916	UP
SMAP2	1997	AP	1	NA	NA	0	0.9943	0.2038	0.0477	1.02098	0.06607	0.207018818649217	NOT
SMAP2	1998	AP	2	NA	NA	0	0.9943	0.2038	0.0464	0.69706	0.06393	0.202545906674542	NOT
ZNF684	2008	AT	5.2	NA	NA	0	0.9489	0.8527	0.1277	1.1516	0.19407	0.415815636232926	NOT
ZNF684	2009	AT	6	NA	NA	0	0.9489	0.8527	0.1277	0.95796	0.19407	0.415815636232926	NOT
NFYC	2013	AP	1	NA	NA	0	1	0.4189	0.0535	1.08383	0.00034	0.00479342797055731	UP
NFYC	2015	AP	4	NA	NA	0	1	0.2883	0.0448	0.35324	7e-05	0.00160157849829352	DOWN
NFYC	2017	AA	20.1:20.2	19	20.3	0	1	0.2512	0.0491	0.98014	0.18757	0.407294470083394	NOT
NFYC	2018	AA	20.2	19	20.3	0	0.9943	0.13	0.0249	0.9976	0.74038	0.870315731370745	NOT
NFYC	2019	AA	20.1	19	20.2	0	1	0.5243	0.0797	0.86911	0.01598	0.0774590925524223	DOWN
NFYC	2020	ES	18	17	19	0	0.9943	0.2205	0.0332	1.14517	0.38902	0.630954533357527	NOT
NFYC	2021	AA	16.1	15	16.2	0	1	0.0794	0.0131	0.99546	0.53901	0.751497590079551	NOT
NFYC	2022	ES	13	12	14	0	0.9773	0.0723	0.0062	0.99973	0.44156	0.676982927387078	NOT
CTPS1	2026	AP	1	NA	NA	0	0.8636	0.4358	0.0712	1.16228	2e-05	0.000677146464646465	UP
CTPS1	2027	AP	3.1	NA	NA	0	0.8636	0.4358	0.0554	0.76782	0.15515	0.361455017376195	NOT
CTPS1	2029	AT	20	NA	NA	0	1	0.0417	0.0086	1.00573	0.16791	0.380665087081502	NOT
CTPS1	2030	ES	3.2:4:5:6	1	7	0	1	0.0177	0.0014	0.99985	0.74088	0.870315731370745	NOT
SCMH1	2047	ES	17	16	18	0	0.9943	0.6031	0.1119	1.04168	0.71885	0.862702779269603	NOT
SCMH1	2048	ES	10:11	9	12	0	0.9943	0.199	0.0239	0.99269	0.45894	0.691234792743204	NOT
SCMH1	2049	ES	7:8	6	9	0	0.9318	0.405	0.0899	0.99994	0.90906	0.955526788444201	NOT
SCMH1	2051	ES	7	6	8	0	0.8239	0.3628	0.0986	1.08167	0.04564	0.16139214031386	UP
SCMH1	2053	ES	6:7:8	5	9	0	0.9489	0.6987	0.1502	0.96319	0.64869	0.820965751840664	NOT
SCMH1	2057	ES	6:7	5	8	0	0.9148	0.8378	0.1633	1.15302	0.04326	0.155394092431346	UP
FOXJ3	2064	AP	2	NA	NA	0	0.8807	0.9394	0.1755	1.39234	0.02607	0.108685797574627	UP
FOXJ3	2065	AP	14.1	NA	NA	0	0.8807	0.4795	0.0966	2.0479	0.00293	0.023327776128266	UP
FOXJ3	2067	AP	1	NA	NA	0	0.8807	0.8835	0.1812	0.64501	0.00043	0.00569404938271605	DOWN
FOXJ3	2069	ES	10	9	11	0	0.9489	0.5829	0.1083	1.00959	0.87405	0.936344962246814	NOT
PPCS	2072	AP	2.1	NA	NA	0	0.9943	0.1579	0.0233	0.99676	0.89769	0.949466552281781	NOT
PPCS	2073	AT	4	NA	NA	0	1	0.235	0.032	0.98632	0.08501	0.245481709024338	NOT
PPCS	2075	AD	2.2	2.1	3.1	0	1	0.5434	0.092	1.26949	1e-04	0.00205478927203065	UP
PPIH	2096	AP	1	NA	NA	0	1	0.1439	0.0205	0.99658	1	1	NOT
PPIH	2100	AT	10	NA	NA	0	1	0.1212	0.0173	0.9966	0.5673	0.771774660105519	NOT
LEPRE1	2106	RI	14.3	14.2	14.4	0	0.7614	0.9749	0.2005	0.91956	0.43926	0.675193860705073	NOT
LEPRE1	2107	RI	14.2:14.3	14.1	14.4	0	0.9659	0.3689	0.0695	0.97615	0.578	0.778754143438301	NOT
LEPRE1	2108	AD	14.2	14.1	14.4	0	0.9318	0.5146	0.0887	0.93715	0.40759	0.646144005320721	NOT
C1orf50	2110	AT	4.3	NA	NA	0	0.875	0.3181	0.0407	0.98738	0.39888	0.63956163757025	NOT
C1orf50	2112	AA	2.1	1.3	2.2	0	0.8466	0.2683	0.0632	1.1466	0.87838	0.938541026815954	NOT
C1orf50	2116	ES	1.3:2.2	1.1	3	0	0.9943	0.1702	0.0263	1.00391	0.17011	0.384029268395353	NOT
CCDC23	2119	AP	1	NA	NA	0	0.9375	0.1443	0.024	1.00469	0.18984	0.410363530834341	NOT
CCDC23	2120	RI	4.2	4.1	4.3	0	0.983	0.0799	0.0109	0.99853	0.92448	0.963055169132782	NOT
SLC2A1	2140	AT	11	NA	NA	0	1	0.1306	0.0168	0.99799	0.55868	0.764885314239036	NOT
EBNA1BP2	2145	AP	2.1	NA	NA	0	1	0.0669	0.0098	1.00092	0.36086	0.60583902454295	NOT
C1orf210	2154	AD	1.2	1.1	2	0	0.9034	0.4033	0.0628	0.98093	0.45858	0.690949188065404	NOT
TIE1	2159	AT	24	NA	NA	0	0.9773	0.1109	0.016	1.00227	0.26414	0.503569954503448	NOT
TIE1	2160	ES	7:9	6	10	0	0.892	0.1464	0.0131	0.99779	0.48803	0.714373848253275	NOT
TIE1	2162	ES	7	6	9	0	0.7614	0.5322	0.112	0.93298	0.07941	0.234719923941799	NOT
CDC20	2165	AP	2.1	NA	NA	0	0.9943	0.3278	0.0567	0.86565	0.46956	0.700536469050665	NOT
CDC20	2166	AP	1	NA	NA	0	0.9943	0.3278	0.0567	1.02489	0.46956	0.700536469050665	NOT
ELOVL1	2167	ES	4	3	5	0	1	0.0284	0.0038	0.99844	0.19486	0.41681324984046	NOT
MED8	2170	RI	7.2	7.1	7.3	0	1	0.1317	0.0272	1.02948	0.00028	0.00415046987285793	UP
MED8	2171	AA	3.1	2.2	3.2	0	0.9943	0.0588	0.0094	1.00435	0.24074	0.476440672275109	NOT
MED8	2172	AA	2.1	1	2.2	0	0.9318	0.2864	0.0483	1.39597	0.07273	0.220916963072044	NOT
SZT2	2175	AT	7	NA	NA	0	1	0.3561	0.0589	0.73724	0.02551	0.1071507910401	DOWN
SZT2	2176	AT	5	NA	NA	0	1	0.2703	0.0526	0.65843	0.00138	0.013282376166547	DOWN
SZT2	2177	AT	74	NA	NA	0	1	0.4418	0.0988	1.14056	0.00407	0.029235748727565	UP
HYI	2181	AT	8.3	NA	NA	0	0.9943	0.197	0.0466	1.38157	0.30663	0.550478334783482	NOT
HYI	2182	AT	9	NA	NA	0	0.9943	0.197	0.0466	0.97837	0.30663	0.550478334783482	NOT
HYI	2183	AD	8.2	8.1	9	0	0.983	1	0.111	0.95615	0.44082	0.676583383893309	NOT
PTPRF	2190	ES	14	13	15	0	0.9943	0.8806	0.1228	0.55987	0.00015	0.00272694915254237	DOWN
PTPRF	2191	ES	12	11	13	0	1	0.072	0.0095	1.01767	0	0	UP
ST3GAL3	2195	AT	21	NA	NA	0	1	0.305	0.0453	0.97936	0.50787	0.728926513407911	NOT
ST3GAL3	2197	AT	18	NA	NA	0	1	0.305	0.0453	3.02471	0.50787	0.728926513407911	NOT
ST3GAL3	2199	ES	19.1:19.2:20	16.2	21	0	0.8693	0.3561	0.0496	1.0014	0.00104	0.0107549556498265	UP
ST3GAL3	2202	ES	16.2:19.1:19.2:20	15.1	21	0	0.9205	0.1228	0.0171	1.00486	1e-05	0.000405060422960725	UP
ST3GAL3	2210	ES	16.2	15.1	19.1	0	0.7955	0.2034	0.0315	0.9925	0.42691	0.664668852696975	NOT
ST3GAL3	2213	ES	14:15.1:16.2:19.1:19.2:20	13	21	0	0.9261	0.1733	0.0254	0.99853	0.14039	0.338077047413793	NOT
ST3GAL3	2223	ES	14:15.1:16.2	13	19.1	0	0.858	0.0481	0.0047	0.99942	0.71961	0.863158035155202	NOT
ST3GAL3	2233	ES	13:14:15.1:16.2:19.1:19.2:20	9	21	0	0.8636	0.0653	0.0074	0.99909	0.72056	0.863776494255443	NOT
IPO13	2491	AP	16.1	NA	NA	0	0.9943	0.7026	0.0937	2.28535	0.00554	0.0368806107249255	UP
IPO13	2492	AP	1	NA	NA	0	0.9943	0.7026	0.0937	0.94016	0.00554	0.0368806107249255	DOWN
DPH2	2496	ES	4	3.2	5	0	1	0.0663	0.01	0.99409	0.02046	0.0920065235619654	DOWN
DPH2	2497	ES	3.1:3.2	2.1	4	0	0.7841	0.3663	0.08	1.03039	0.77026	0.889322794402583	NOT
DPH2	2499	ES	3.2	2.1	4	0	0.9943	0.046	0.0087	1.00405	0.43742	0.67329151409057	NOT
DPH2	2500	AA	3.1	2.1	3.2	0	0.9943	0.4498	0.0561	1.2382	0.33814	0.583060725308642	NOT
DPH2	2501	AD	2.2	2.1	3.2	0	0.9943	0.251	0.0406	1.23974	0.05299	0.17868798415493	NOT
DPH2	2502	AD	1.3	1.2	2.1	0	0.9886	0.0517	0.006	1.00562	0.04423	0.158088432835821	UP
DPH2	2503	AD	1.2:1.3	1.1	2.1	0	0.9943	0.2294	0.0405	0.995	0.79205	0.901516225221784	NOT
ATP6V0B	2505	AP	1.1	NA	NA	0	1	0.1425	0.0227	0.99018	0.28063	0.522503364116095	NOT
ATP6V0B	2510	ES	2.1:2.2	1.1	3.2	0	0.983	1	0.1457	1.81754	0.00147	0.0138600738396624	UP
ATP6V0B	2511	ES	2.2	1.1	3.2	0	1	0.1242	0.018	1.00408	0.30202	0.545768369272237	NOT
ATP6V0B	2512	AD	1.2	1.1	3.2	0	0.9205	0.4039	0.0748	2.78046	0.02635	0.109614528389699	UP
B4GALT2	2514	AP	2.1	NA	NA	0	0.9545	1	0.2944	1.82807	0.05703	0.187639196319018	NOT
B4GALT2	2515	AP	1	NA	NA	0	0.9545	1	0.2944	0.69901	0.05703	0.187639196319018	NOT
B4GALT2	2516	AA	4.1	3	4.2	0	0.9943	0.0121	0.0019	1.0004	0.48056	0.709437150407399	NOT
B4GALT2	2517	AD	2.2	2.1	3	0	0.9148	0.5145	0.1208	1.07356	0.25595	0.494949495350011	NOT
CCDC24	2523	AA	8.1	7.3	8.2	0	0.9716	0.37	0.0613	1.01895	0.28367	0.526045024204703	NOT
CCDC24	2524	RI	7.2	7.1	7.3	0	0.9886	0.5343	0.078	1.42447	0.10571	0.28261352442672	NOT
CCDC24	2525	RI	6.3	6.2	6.4	0	1	0.8031	0.1009	1.16407	0.30652	0.550478334783482	NOT
CCDC24	2530	ES	4.1:4.2:5	3.2	6.2	0	0.8636	0.5422	0.1258	1.08021	0.09317	0.26029939049802	NOT
CCDC24	2531	ES	4.2:5	3.2	6.2	0	0.892	0.6912	0.1363	0.94546	0.59832	0.789525653265095	NOT
CCDC24	2532	AA	4.1	3.2	4.2	0	0.7614	0.8324	0.1767	1.49295	0.0034	0.0259968634160251	UP
SLC6A9	2536	AT	16	NA	NA	0	1	0.2272	0.0423	1.00244	0.59139	0.785211073975045	NOT
SLC6A9	2538	AT	17	NA	NA	0	1	0.2272	0.0423	0.97827	0.59139	0.785211073975045	NOT
SLC6A9	2540	AA	14.1	13	14.2	0	0.8011	0.0947	0.0259	0.9973	0.86509	0.931285412902967	NOT
SLC6A9	2542	ES	6:7	2	8	0	0.9602	0.1582	0.0234	1.00093	0.25393	0.492380718056259	NOT
SLC6A9	2544	ES	6	2	7	0	0.9375	0.225	0.04	0.99182	0.84013	0.917454121360212	NOT
DMAP1	2545	RI	1.2:1.3	1.1	1.4	0	0.8523	0.4981	0.1192	1.1573	0.00149	0.0140043287767263	UP
DMAP1	2547	RI	1.2	1.1	1.3	0	0.875	0.8425	0.194	1.63989	0.00028	0.00415046987285793	UP
ERI3	2548	AP	1	NA	NA	0	0.9943	0.1327	0.0196	1.00071	0.80289	0.907559400160182	NOT
ERI3	2552	ES	3	2.2	5	0	0.9943	0.1514	0.0255	1.01797	0.02208	0.0968039467233208	UP
RNF220	2555	AP	7	NA	NA	0	0.9943	0.3468	0.0364	0.99898	0.00696	0.0433524738675958	DOWN
RNF220	2557	AT	10.2	NA	NA	0	1	0.2	0.035	0.83821	0.07993	0.235711310898493	NOT
RNF220	2558	AT	17	NA	NA	0	1	0.2	0.035	1.02747	0.07993	0.235711310898493	NOT
RNF220	2559	AD	9.2	9.1	10.1	0	1	0.7392	0.0851	1.07434	0.06429	0.203230139085337	NOT
TMEM53	2561	AT	5	NA	NA	0	1	0.3663	0.0697	0.84261	0.00174	0.0157895431472081	DOWN
TMEM53	2562	AT	3.3	NA	NA	0	1	0.3663	0.0697	1.11564	0.00174	0.0157895431472081	UP
TMEM53	2563	AA	3.1	2	3.2	0	0.9886	0.5277	0.0849	1.06095	0.1404	0.338077047413793	NOT
TMEM53	2568	ES	2	1	4	0	0.7727	0.4441	0.093	0.96782	0.50226	0.725551769268056	NOT
KIF2C	2574	AP	1	NA	NA	0	0.9659	0.0702	0.007	0.99919	0.73622	0.870315731370745	NOT
KIF2C	2575	ES	7	6	8	0	0.9773	0.2219	0.0472	1.00083	0.92135	0.961666569371473	NOT
RPS8	2577	AD	3.2	3.1	4	0	1	0.0104	0.0017	1.00042	0.15865	0.36693114973262	NOT
PTCH2	2586	AT	22.2	NA	NA	0	0.8239	1	0.1058	0.96447	0.45707	0.68975924644043	NOT
PTCH2	2587	AT	23	NA	NA	0	0.8239	1	0.1058	1.69474	0.45707	0.68975924644043	NOT
EIF2B3	2588	AT	10.2	NA	NA	0	1	0.4941	0.0777	1.35276	0.02551	0.1071507910401	UP
EIF2B3	2589	AT	12	NA	NA	0	1	0.4941	0.0777	0.94548	0.02551	0.1071507910401	DOWN
HECTD3	2592	RI	8.2	8.1	8.3	0	1	0.1826	0.0325	1.72029	0.06284	0.200434709170929	NOT
MUTYH	2593	AP	3	NA	NA	0	0.9773	0.7942	0.1307	1.50304	0.00121	0.0119551031687546	UP
MUTYH	2594	AP	2	NA	NA	0	0.9773	0.5548	0.0807	0.98525	0.68256	0.839618624707555	NOT
MUTYH	2595	AP	1.1	NA	NA	0	0.9773	0.7198	0.1143	0.80936	0.00025	0.00379171380090498	DOWN
MUTYH	2600	ES	11:12:13:14:15	10	16	0	1	0.1086	0.011	0.99844	0.46264	0.694413187797369	NOT
MUTYH	2601	ES	8:9	7	10	0	0.9943	0.1248	0.0179	1.00303	0.59785	0.789453770984099	NOT
MUTYH	2603	ES	8	7	9	0	0.9886	0.0704	0.0163	0.99438	0.40213	0.642349195806279	NOT
MUTYH	2608	ES	6.3:6.4:6.5	5	7	0	0.767	0.3346	0.0706	0.96123	0.10002	0.272315595491928	NOT
MUTYH	2609	ES	6.4:6.5	5	7	0	0.9886	0.1185	0.0235	0.99501	0.5332	0.747154428593824	NOT
MUTYH	2612	ES	6.2:6.3:6.4:6.5:7:8:9:10:11:12:13:14:15:16:17:18	5	19	0	0.7784	0.4122	0.0753	0.99522	0.92029	0.961376615762204	NOT
MUTYH	2613	ES	6.3:6.4:6.5:7:8:9:10:11:12:13:14:15:16:17:18	5	19	0	0.9318	0.8318	0.0813	0.99104	0.99599	0.999350685622478	NOT
MUTYH	2614	ES	6.4:6.5:7:8:9:10:11:12:13:14:15:16:17:18	5	19	0	0.9943	0.1293	0.0186	1.00124	0.86371	0.930740278056817	NOT
MUTYH	2615	ES	6.5:7:8:9:10:11:12:13:14:15:16:17:18	5	19	0	0.8352	0.3591	0.0575	1.00502	0.95013	0.976046276290082	NOT
MUTYH	2651	ES	6.3:6.4:6.5:7:8:9	5	10	0	0.858	0.314	0.0629	1.021	0.92168	0.961704704463209	NOT
MUTYH	2652	ES	6.4:6.5:7:8:9	5	10	0	0.9943	0.0906	0.0192	1.00304	0.88529	0.942255366144076	NOT
MUTYH	2671	AA	6.4	5	6.5	0	0.9716	0.5413	0.097	0.91964	0.00622	0.0399112945680785	DOWN
MUTYH	2672	AA	6.1:6.2:6.3	5	6.4	0	0.8011	0.3151	0.0644	1.42446	0.12633	0.316528739605718	NOT
MUTYH	2673	AA	6.2:6.3	5	6.4	0	0.8182	0.4211	0.0952	0.76668	0.11839	0.304024885079487	NOT
MUTYH	2674	AA	6.3	5	6.4	0	0.858	0.6171	0.1052	0.86024	0.18158	0.399496857564818	NOT
TOE1	2677	ES	4	3	5	0	0.9943	0.0755	0.0153	1.00635	0.11226	0.293649487954745	NOT
TOE1	2678	ES	2	1	3	0	0.9886	0.0631	0.009	1.00282	0.03745	0.140234848484848	UP
TESK2	2681	AT	5	NA	NA	0	1	0.1834	0.0422	0.60831	0.0238	0.101883301404853	DOWN
TESK2	2682	AT	13	NA	NA	0	1	0.1834	0.0422	1.01672	0.0238	0.101883301404853	UP
TESK2	2683	ES	11	10	12	0	0.767	0.3756	0.0477	0.98393	0.45688	0.689627762454264	NOT
TESK2	2684	ES	2	1	3	0	0.8409	0.2697	0.0392	0.99049	0.76732	0.887315276639786	NOT
CCDC163P	2685	AT	6	NA	NA	0	0.983	0.2387	0.0399	1.00411	0.45592	0.689261141763315	NOT
PRDX1	2693	ES	2.2:3:4.1	2.1	4.2	0	1	0.0106	0.0028	1.00051	0.6156	0.801482990391148	NOT
AKR1A1	2695	AT	5.2	NA	NA	0	1	0.1617	0.0347	3.62575	0	0	UP
AKR1A1	2696	AT	10	NA	NA	0	1	0.1617	0.0347	0.94726	0	0	DOWN
AKR1A1	2697	ES	7	6	8	1	0.9205	0.2431	0.0409	0.96503	0.01028	0.0570449348769899	DOWN
AKR1A1	2698	ES	2	1	3	0	1	0.3728	0.0763	0.84475	0.00261	0.0212985849056604	DOWN
NASP	2706	ES	9	8	10	0	1	0.9191	0.1719	1.97455	0.00027	0.00403345403899721	UP
NASP	2708	ES	7.2	6	8	0	0.9943	0.005	8e-04	0.99981	0.45483	0.688743305285747	NOT
NASP	2717	ES	5:6:7.2	3	8	0	0.8182	0.4777	0.0652	0.98847	0.81007	0.909104378003203	NOT
NASP	2719	ES	6:7.2	3	8	0	1	0.0558	0.0069	0.99972	0.33725	0.581978167835768	NOT
NASP	2729	ES	5:6:7.2:8:9	3	10	0	0.7727	0.7587	0.1646	0.99488	0.9675	0.984797771788643	NOT
NASP	2731	ES	6:7.2:8:9	3	10	0	0.9489	0.1389	0.0236	1.00177	0.64719	0.819918730511197	NOT
NASP	2742	ES	5:6:7.2:8	3	10	0	0.8239	0.5671	0.0682	0.9806	0.70485	0.853993004923883	NOT
NASP	2744	ES	6:7.2:8	3	10	0	0.983	0.0725	0.0072	0.99893	0.85944	0.928643742192852	NOT
NASP	2752	ES	5	3	6	0	0.9886	0.2276	0.0438	0.65423	0.00435	0.0307203713457993	DOWN
NASP	2754	ES	2	1	3	0	1	1	0.1609	0.71901	0.03202	0.125638908399181	DOWN
GPBP1L1	2769	ES	2	1	3	0	0.9489	0.6364	0.1081	0.91085	0.00451	0.0315511740151318	DOWN
IPP	2771	AT	9.2	NA	NA	0	0.9943	0.372	0.0682	1.05522	0.01405	0.0709111142480708	UP
IPP	2772	AT	10	NA	NA	0	0.9943	0.372	0.0682	0.6937	0.01405	0.0709111142480708	DOWN
MAST2	2773	AA	29.1	28	29.2	0	0.9943	0.0076	8e-04	0.99991	0.74012	0.870315731370745	NOT
MAST2	2775	ES	10	9	11	0	0.9489	0.0864	0.0162	0.99822	0.2016	0.425695251594614	NOT
PIK3R3	2776	AP	2.1	NA	NA	0	0.8352	0.3414	0.0502	0.76736	0.10087	0.274045496453901	NOT
PIK3R3	2777	AP	3.1	NA	NA	0	0.8352	0.3414	0.0504	1.01108	0.10509	0.28154544410031	NOT
PIK3R3	2779	ES	10	9	11	0	0.7727	0.1584	0.0277	1.00963	0.17836	0.395658785572469	NOT
POMGNT1	2781	AP	2	NA	NA	0	0.9773	0.8174	0.1317	1.33304	4e-05	0.0010978505629478	UP
POMGNT1	2783	AP	1	NA	NA	0	0.9773	0.8174	0.1277	0.33476	2e-05	0.000677146464646465	DOWN
POMGNT1	2784	RI	22.2	22.1	22.3	0	1	0.1249	0.0248	0.99145	0.50269	0.725691042204996	NOT
POMGNT1	2785	AD	21.2	21.1	22.1	0	1	0.0386	0.0041	1.00298	0.03913	0.144906912028725	UP
POMGNT1	2786	RI	12.4	12.3	12.5	0	0.9943	0.6138	0.0756	1.3963	0.33978	0.584838609666859	NOT
POMGNT1	2787	RI	12.2	12.1	12.3	0	0.9943	0.5812	0.0815	1.12647	0.20422	0.42923336729895	NOT
POMGNT1	2788	ES	9	8	10	0	0.9943	0.1349	0.0142	0.99661	0.49057	0.71609333424061	NOT
NSUN4	2792	AP	1	NA	NA	0	0.9602	0.1177	0.0105	0.9984	0.57812	0.778754143438301	NOT
NSUN4	2793	ES	4	3	5	0	0.9886	0.2571	0.0388	1.01834	0.05322	0.179238168801809	NOT
NSUN4	2794	ES	2.2	1	3	0	0.8409	0.7129	0.1351	1.0343	0.81573	0.909104378003203	NOT
MKNK1	2802	AT	9.2	NA	NA	0	1	0.2415	0.0296	1.08827	0.55657	0.76347578013096	NOT
MKNK1	2804	AT	7.2	NA	NA	0	1	0.5434	0.0536	1.04358	0.95413	0.977870201421801	NOT
MKNK1	2806	AT	17	NA	NA	0	1	0.7722	0.0683	0.99162	0.92617	0.963502814633768	NOT
MKNK1	2807	ES	16	15.2	17	0	0.9943	0.6325	0.1119	0.94224	0.19632	0.418400953743443	NOT
MKNK1	2808	AA	15.1	14	15.2	0	0.9034	0.2303	0.047	1.95433	0.17446	0.389455952380952	NOT
MKNK1	2809	ES	11	10	12	0	0.9148	1	0.0962	1.02512	0.62576	0.808011911637309	NOT
MKNK1	2810	ES	9.1	8	10	0	0.9659	0.3178	0.0529	1.01675	0.04552	0.161137795379538	UP
MKNK1	2812	ES	7.1	5	8	0	0.9886	0.1913	0.0296	0.99224	0.93061	0.966462913151173	NOT
MKNK1	2814	ES	4	3	5	0	0.875	0.3975	0.0929	0.54727	0.00111	0.0112446732149603	DOWN
MOB3C	2816	AP	1	NA	NA	0	0.9489	0.9814	0.1178	0.9436	0.19413	0.415815636232926	NOT
MOB3C	2817	AP	2.1	NA	NA	0	0.9489	0.9814	0.1178	1.30051	0.19413	0.415815636232926	NOT
MOB3C	2818	RI	2.2	2.1	2.3	0	0.8352	0.3084	0.0481	0.98802	0.43953	0.675454005960227	NOT
ATPAF1	2819	AP	1	NA	NA	0	0.9943	0.0496	0.0093	0.99853	0.84194	0.918682445574771	NOT
ATPAF1	2821	ES	9:10	8	11	0	0.9943	0.1933	0.0355	0.98391	0.12524	0.314979422247233	NOT
EFCAB14	2823	AT	13	NA	NA	0	1	0.3802	0.0628	0.81906	0.0381	0.142073633708803	DOWN
EFCAB14	2824	AT	11	NA	NA	0	1	0.3802	0.0628	1.05097	0.0381	0.142073633708803	UP
EFCAB14	2825	ES	7	6	8	0	0.9773	0.7353	0.146	1.02801	0.78596	0.897823864701372	NOT
PDZK1IP1	2893	AP	2.1	NA	NA	0	0.983	0.0076	9e-04	0.99996	0.73782	0.870315731370745	NOT
CMPK1	2905	AT	7	NA	NA	0	1	0.0727	0.007	0.99861	0.67754	0.837524956325855	NOT
CMPK1	2907	ES	5	4	6	0	1	0.0563	0.0092	0.99816	0.61999	0.804566778767057	NOT
CMPK1	2908	ES	3	1	4	0	1	0.0165	0.0036	0.99868	0.49248	0.717514327628362	NOT
FAF1	2938	AP	1.1	NA	NA	0	0.7784	0.0896	0.0109	0.99753	0.3912	0.633494051573163	NOT
FAF1	2940	RI	1.2	1.1	1.3	0	0.9773	0.1815	0.0424	0.9959	1	1	NOT
TTC39A	2944	AP	1	NA	NA	0	0.9318	0.4898	0.0847	1.14143	0.99725	0.999350685622478	NOT
TTC39A	2946	AP	3	NA	NA	0	0.9318	0.8277	0.1775	1.03903	0.80726	0.909104378003203	NOT
TTC39A	2947	AP	4	NA	NA	0	0.9318	0.4001	0.081	1.10056	0.83395	0.913995811368559	NOT
TTC39A	2948	AP	2	NA	NA	0	0.9318	0.5394	0.1209	0.80659	0.2085	0.435159363325031	NOT
TTC39A	2950	AT	15.5	NA	NA	0	1	0.1806	0.0333	1.77119	0.29244	0.535494304834745	NOT
TTC39A	2951	AT	21	NA	NA	0	1	0.1938	0.0354	0.97801	0.0355	0.13506420261067	DOWN
TTC39A	2955	AA	10.1	9	10.2	0	0.9716	0.3975	0.066	1.16652	0.13338	0.326647886037805	NOT
EPS15	2958	ES	16:17	15	18	0	0.9943	0.0576	0.006	0.99897	0.54747	0.756680825404988	NOT
OSBPL9	2969	ES	17	15	18	0	0.9659	0.486	0.1083	0.98224	0.73803	0.870315731370745	NOT
OSBPL9	2975	AD	9.2	9.1	11	0	0.75	0.5817	0.128	1.12941	0.04857	0.168182405733471	UP
OSBPL9	2979	ES	6.1	5	7	0	0.8807	0.3825	0.0804	1.03743	0.12935	0.320506399002033	NOT
NRD1	2982	AP	1.1	NA	NA	0	0.8182	0.1742	0.0166	1.00584	0.39617	0.637461659165917	NOT
NRD1	2987	ES	4:5	3	6	0	0.9489	0.3588	0.0473	0.78748	0.01099	0.0598490759545085	DOWN
NRD1	2988	AD	1.2	1.1	3	0	1	0.0693	0.015	0.99762	0.76066	0.883182416107383	NOT
TXNDC12	2989	AT	9	NA	NA	0	1	0.3558	0.0518	0.98947	0.87054	0.934002724762934	NOT
BTF3L4	2993	AT	7	NA	NA	0	1	0.1695	0.0308	0.9754	0.00173	0.015725406779661	DOWN
BTF3L4	2994	ES	5	4	6.1	0	1	0.1655	0.0279	1.00849	0.29454	0.537394713206777	NOT
BTF3L4	2997	ES	2	1	4	0	0.9886	0.2605	0.0413	0.99027	0.44139	0.676982927387078	NOT
ZFYVE9	3000	ES	6	5	7	0	0.9659	0.3342	0.0481	1.00308	0.21035	0.437237687001008	NOT
CC2D1B	3001	AT	24	NA	NA	0	1	0.3026	0.056	1.425	0.36093	0.605880677976712	NOT
CC2D1B	3002	AT	25.3	NA	NA	0	1	0.3026	0.056	0.9797	0.36093	0.605880677976712	NOT
CC2D1B	3003	RI	25.2	25.1	25.3	0	0.9773	0.6482	0.1014	1.30416	0.40411	0.643977515302787	NOT
CC2D1B	3004	AA	14.1	13	14.2	0	0.9205	0.3948	0.085	0.94769	0.61624	0.801575338345865	NOT
ZCCHC11	3007	AT	30	NA	NA	0	0.9886	0.2079	0.0252	0.98893	0.05578	0.184758660493827	NOT
ZYG11B	3012	AT	15	NA	NA	0	1	0.056	0.0065	0.99909	0.67939	0.837524956325855	NOT
ECHDC2	3019	AT	8.2	NA	NA	0	1	0.1836	0.036	1.38778	0.01641	0.078887441735389	UP
ECHDC2	3020	AT	5.2	NA	NA	0	1	0.2147	0.0431	1.19605	0.23331	0.467334552177486	NOT
ECHDC2	3021	AT	9.2	NA	NA	0	1	0.3151	0.0551	1.6467	0.00062	0.00745529147982063	UP
ECHDC2	3022	AT	14	NA	NA	0	1	0.6073	0.1131	0.85021	0.006	0.0388623188405797	DOWN
ECHDC2	3023	ES	13	12	14	1	0.8636	0.3113	0.0627	0.93518	0.00084	0.00931538461538462	DOWN
ECHDC2	3024	ES	9.1	8.1	10	0	0.9886	0.812	0.1602	0.71486	2e-05	0.000677146464646465	DOWN
ECHDC2	3025	AA	6.1	5.1	6.2	0	1	0.501	0.1045	1.16254	0.00218	0.018522401774398	UP
ECHDC2	3030	ES	4:5.1:6.1	2.1	6.2	0	0.9261	0.7655	0.1714	1.78774	0.08076	0.237349780797896	NOT
ECHDC2	3031	ES	3:5.1:6.1	2.1	6.2	0	0.858	0.5414	0.1297	1.99201	0.19477	0.416720461980372	NOT
ECHDC2	3032	ES	2.2:5.1:6.1	2.1	6.2	0	0.8864	0.5501	0.1197	2.21017	0.19398	0.415726798273657	NOT
ECHDC2	3033	ES	5.1:6.1	2.1	6.2	0	0.9716	1	0.1814	2.10396	0.00014	0.00258191196698762	UP
ECHDC2	3034	ES	4:5.1	2.1	6.2	0	0.8693	0.4861	0.0883	1.30809	0.74242	0.871129638137744	NOT
ECHDC2	3035	ES	3:5.1	2.1	6.2	0	0.8068	0.2604	0.0532	1.3132	0.92291	0.962388942251604	NOT
ECHDC2	3036	ES	2.2:5.1	2.1	6.2	0	0.8011	0.25	0.0461	1.18322	0.64454	0.818068826619965	NOT
ECHDC2	3037	ES	5.1	2.1	6.2	0	0.8807	0.5786	0.108	1.44128	0.15657	0.36375191041414	NOT
SCP2	3043	ES	15	14.2	16.1	0	1	0.0407	0.009	0.99722	0.24211	0.478035698513175	NOT
SCP2	3044	AA	14.1	13	14.2	0	0.983	0.0337	0.0058	0.99839	0.9543	0.978007051404548	NOT
SCP2	3045	ES	12	11	13	0	1	0.9579	0.1817	1.35976	0.08386	0.243313774074876	NOT
SCP2	3046	ES	4	3	5	0	0.9886	0.1983	0.0262	1.00673	0.16532	0.377088788703641	NOT
SCP2	3048	ES	3	2	4	0	0.9886	0.069	0.0081	0.99967	0.27443	0.515219674483724	NOT
SCP2	3050	ES	2	1	3	0	0.983	0.457	0.0354	0.99546	0.33913	0.584169779019721	NOT
PODN	3051	ES	5:6:7:8	4	9	0	0.9489	0.2204	0.0277	1.00399	0.0146	0.0726882658744894	UP
SLC1A7	3053	AT	12	NA	NA	0	0.9375	0.1425	0.0209	1.00464	0.5406	0.752392441619097	NOT
MAGOH	3055	ES	3	2	4	0	1	0.2351	0.0357	0.99682	0.94904	0.975449714439036	NOT
LRP8	3058	ES	20	19	21	0	0.8125	0.8992	0.1472	0.86893	0.2594	0.498660190694673	NOT
LRP8	3059	ES	17	16	18	0	0.983	0.2426	0.0585	1.01248	0.50724	0.728625700358884	NOT
LRP8	3060	ES	10	9	11	0	0.8977	0.3846	0.0619	0.9554	0.0272	0.111969296898987	DOWN
NDC1	3067	ES	13.2:14	13.1	15	0	0.9716	0.0422	0.0066	0.99791	0.24053	0.476337057824385	NOT
NDC1	3068	ES	8	7	9	0	0.983	0.0941	0.0089	0.99842	0.45195	0.686825687163502	NOT
NDC1	3069	ES	2	1	3	0	0.9489	0.2903	0.0538	0.98373	0.75923	0.882133214177391	NOT
YIPF1	3071	AP	2	NA	NA	0	0.9205	0.0519	0.0061	0.99939	0.50762	0.728723716473045	NOT
YIPF1	3074	ES	12	11	13	0	0.983	0.8442	0.1372	0.7274	3e-05	0.000903876404494382	DOWN
YIPF1	3077	ES	3:4	2	5	0	0.9886	0.2274	0.0308	1.00064	0.5332	0.747154428593824	NOT
YIPF1	3078	ES	4	2	5	0	0.875	0.1872	0.0364	0.99516	0.87128	0.934460171186305	NOT
YIPF1	3079	ES	3	2	4	0	0.9886	0.6691	0.1122	1.02261	0.68611	0.841553364285061	NOT
HSPB11	3097	AT	6	NA	NA	0	0.9886	0.3625	0.0853	1.04674	0.10667	0.284075484159301	NOT
HSPB11	3099	AT	7	NA	NA	0	0.9886	0.3027	0.0741	0.73999	0.09272	0.259447646874674	NOT
LRRC42	3101	ES	2	1	3	0	0.9773	0.5944	0.1053	1.08102	0.19735	0.419735231147411	NOT
TMEM59	3108	AP	4.1	NA	NA	0	0.9943	0.9178	0.1099	1.51445	0.60479	0.794532141282516	NOT
TMEM59	3109	AP	2.1	NA	NA	0	0.9943	0.3355	0.0512	1.94181	0.03229	0.126310189642597	UP
TMEM59	3111	AP	1.1	NA	NA	0	0.9943	0.9178	0.1231	0.92822	0.06552	0.205896964725185	NOT
TMEM59	3113	AT	8	NA	NA	0	1	0.0375	0.0033	0.99928	0.48929	0.715276200730524	NOT
TMEM59	3121	AD	1.2	1.1	2.2	0	1	0.1161	0.0188	0.99088	0.10453	0.280465474284571	NOT
TCEANC2	3123	AP	1	NA	NA	0	0.7784	0.0742	0.0087	0.99999	0.74814	0.8743244323382	NOT
CYB5RL	3128	AT	4.3	NA	NA	0	1	0.8814	0.202	2.06246	0.01077	0.0591313574938575	UP
CYB5RL	3129	AT	10	NA	NA	0	1	0.8814	0.202	0.82867	0.01077	0.0591313574938575	DOWN
MRPL37	3138	AT	7	NA	NA	0	1	0.1966	0.0284	1.01192	0.03578	0.135801939136589	UP
MRPL37	3139	ES	2:3:4.1	1	4.2	0	1	0.0044	4e-04	0.99994	0.67939	0.837524956325855	NOT
SSBP3	3140	AP	1	NA	NA	0	0.983	0.036	0.0054	1.00269	0.30353	0.547534529253531	NOT
SSBP3	3142	ES	8	7	9	0	0.8864	0.193	0.0218	1.00332	0.07182	0.219095938566553	NOT
SSBP3	3144	ES	7	6	8	0	0.9943	0.6768	0.1101	1.12246	0.65737	0.826644932939411	NOT
ACOT11	3145	AT	18	NA	NA	0	1	0.2719	0.0593	1.09043	0.86049	0.9291792171707	NOT
ACOT11	3146	AT	16	NA	NA	0	1	0.2719	0.0593	0.99097	0.86049	0.9291792171707	NOT
TTC22	3174	AT	8	NA	NA	0	1	0.1676	0.0307	0.968	4e-05	0.0010978505629478	DOWN
TTC22	3175	AT	6	NA	NA	0	1	0.1676	0.0307	2.67722	4e-05	0.0010978505629478	UP
DHCR24	3179	AP	1	NA	NA	0	1	0.0407	0.0075	0.9977	0.47833	0.707664493793103	NOT
DHCR24	3180	ES	7	6	8	0	1	0.029	0.003	0.99913	0.34263	0.587106105821458	NOT
PCSK9	3181	AP	1	NA	NA	0	0.9773	0.1376	0.0191	1.01059	0.73761	0.870315731370745	NOT
PCSK9	3185	AD	10.2	10.1	11	0	0.9375	0.0652	0.0056	0.99918	0.55023	0.757919425181076	NOT
OMA1	3205	AT	9	NA	NA	0	0.9716	0.0291	0.0029	1.00096	0.06893	0.213118755755064	NOT
FGGY	3211	AT	22	NA	NA	0	0.9602	0.1609	0.014	0.99597	0.01965	0.0893681733378562	DOWN
FGGY	3212	ES	15	14	16	0	0.9489	0.4046	0.0512	1.05487	0.74859	0.874691723672171	NOT
FGGY	3213	ES	5:6	4	7	0	0.9886	0.1186	0.0235	1.00287	0.4802	0.709257119250895	NOT
HOOK1	3215	AP	1	NA	NA	0	0.8125	0.148	0.0231	1.00358	0.35087	0.595743623757361	NOT
NFIA	3222	AP	2	NA	NA	0	0.7955	0.3838	0.0671	1.39439	0.93463	0.968431687338202	NOT
NFIA	3223	AP	1	NA	NA	0	0.7955	0.8554	0.1461	40.71339	0.0928	0.259591128611662	NOT
NFIA	3224	AP	4.1	NA	NA	0	0.7955	0.8554	0.1568	0.90121	0.05693	0.187379151835031	NOT
NFIA	3225	ES	13	12	14	0	0.9261	0.4671	0.0957	1.04771	0.07524	0.226183923766816	NOT
NFIA	3226	ES	10	9	11.2	0	0.9034	0.0395	0.0062	1.00171	0.0592	0.192184987893462	NOT
NFIA	3227	ES	6:7:8:9	5	10	0	0.9489	0.2327	0.0183	0.99822	0.73379	0.870315731370745	NOT
TM2D1	3230	AT	5	NA	NA	0	0.9659	0.9824	0.1134	1.37628	0.30778	0.5517529549405	NOT
TM2D1	3232	AT	8	NA	NA	0	0.9659	0.9824	0.1134	0.96378	0.30778	0.5517529549405	NOT
INADL	3237	AT	40.2	NA	NA	0	0.9943	0.8253	0.1058	2.57047	0.00033	0.00470939329430548	UP
INADL	3238	AT	38.2	NA	NA	0	0.9943	0.3471	0.0536	0.97964	0.72083	0.863945668886604	NOT
INADL	3239	AT	47.3	NA	NA	0	0.9943	0.849	0.1217	0.90173	0.00477	0.03287266769468	DOWN
INADL	3240	RI	47.2	47.1	47.3	0	1	0.0525	0.0089	0.99818	0.76927	0.88871548188359	NOT
INADL	3241	ES	46	45	47.1	0	0.9716	0.6034	0.1185	1.13002	0.42	0.657998364103763	NOT
INADL	3242	AA	41.1	40.1	41.2	0	0.9375	0.0479	0.0063	1.00047	0.54361	0.754087787720478	NOT
INADL	3244	ES	37	35	38.1	0	0.9716	0.1366	0.0224	1.00169	0.84615	0.921134928754111	NOT
INADL	3245	ES	36	35	37	0	0.892	0.5782	0.0937	0.8264	0.59477	0.787231543359163	NOT
INADL	3246	ES	31	30	32	0	0.9716	0.3806	0.0462	0.99118	0.93145	0.966595655959752	NOT
USP1	3251	AP	2	NA	NA	0	0.9943	0.4699	0.0823	1.08458	0.00208	0.0179688144329897	UP
USP1	3252	AP	1	NA	NA	0	0.9943	0.4699	0.0823	0.56985	0.00208	0.0179688144329897	DOWN
DOCK7	3253	AT	51	NA	NA	0	0.983	0.2268	0.0412	0.9879	0.49866	0.722543048576214	NOT
DOCK7	3254	AT	16	NA	NA	0	0.983	0.2268	0.0412	1.24183	0.49866	0.722543048576214	NOT
ITGB3BP	3266	ES	9	8	10	0	0.9602	0.5846	0.097	0.39914	2e-05	0.000677146464646465	DOWN
ITGB3BP	3267	ES	2	1	3	0	0.8977	0.5886	0.0797	1.83491	0.07128	0.218024789005474	NOT
PGM1	3269	AP	1	NA	NA	0	0.9943	0.0731	0.0144	0.99052	0.0125	0.0652877873003506	DOWN
ROR1	3274	AT	8.2	NA	NA	0	0.9091	0.5848	0.1059	1.71608	0.6629	0.830065599028854	NOT
ROR1	3275	AT	10	NA	NA	0	0.9091	0.5848	0.1059	0.96074	0.6629	0.830065599028854	NOT
RAVER2	3279	AT	12	NA	NA	0	1	0.0366	0.0073	0.9947	0.00862	0.0505235628415301	DOWN
RAVER2	3280	ES	9	8	10.1	0	1	0.0802	0.015	1.00049	0.223	0.454042900531511	NOT
RAVER2	3282	ES	7.2:8:9:10.1	6	10.2	0	0.9886	0.0557	0.0097	1.00061	0.33964	0.584672696924953	NOT
RAVER2	3285	AA	7.1	6	7.2	0	0.767	0.3744	0.0727	1.23014	0.68316	0.840111515179308	NOT
LEPR	3295	AT	22	NA	NA	0	0.9773	0.7632	0.1432	0.58491	0.00016	0.00285645805592543	DOWN
LEPR	3297	AT	21	NA	NA	0	0.9773	0.7635	0.1435	1.32803	0.00017	0.00296780598958333	UP
MIER1	3336	AT	16.4	NA	NA	0	1	0.1242	0.0153	0.99342	0.06853	0.212369345891598	NOT
MIER1	3337	RI	16.3	16.2	16.4	0	0.983	0.5937	0.047	0.99462	0.17214	0.386141383637276	NOT
MIER1	3338	RI	16.2:16.3	16.1	16.4	0	0.9943	0.8358	0.106	0.95735	0.20749	0.433895683537394	NOT
MIER1	3340	ES	6.1	5	7	0	0.9545	0.0749	0.0091	1.00682	1e-05	0.000405060422960725	UP
SLC35D1	3344	AP	1	NA	NA	0	0.9716	0.4494	0.0522	0.99006	0.5308	0.745333741688917	NOT
SLC35D1	3346	AT	12	NA	NA	0	1	0.5556	0.0625	1.62644	0.41845	0.656759540532631	NOT
SLC35D1	3347	AT	13	NA	NA	0	1	0.5556	0.0625	0.97789	0.41845	0.656759540532631	NOT
SERBP1	3354	AA	5.1	4.2	5.2	0	1	0.317	0.0523	0.97174	0.70376	0.85344267366136	NOT
SERBP1	3355	AA	4.1	3	4.2	0	1	0.2908	0.0427	0.94089	0.00391	0.0285841466739368	DOWN
GADD45A	3356	ES	2	1	3	0	0.9943	0.1088	0.0229	0.99401	0.75833	0.881698779430256	NOT
WLS	3361	AT	13	NA	NA	0	1	0.5688	0.0799	1.0249	0.36754	0.611388653846154	NOT
WLS	3362	AT	14	NA	NA	0	1	0.5181	0.0786	0.92542	0.21152	0.438826738609113	NOT
WLS	3364	ES	3.1:3.2	1	4	0	0.9943	0.0384	0.0062	0.99955	0.13742	0.333567239974654	NOT
WLS	3367	AA	3.1	1	3.2	0	0.9773	0.0452	0.0051	0.99904	0.47874	0.707919548913643	NOT
DEPDC1	3369	ES	8	7	9	0	0.9545	0.497	0.0854	0.98499	0.77209	0.890275520116919	NOT
SRSF11	3370	AP	1	NA	NA	0	1	0.6054	0.1306	0.85564	0.16259	0.372627895051705	NOT
SRSF11	3373	AP	3.1	NA	NA	0	1	0.6054	0.1308	1.05617	0.17243	0.386436310071041	NOT
SRSF11	3379	AA	15.1	14	15.2	0	0.9545	0.3728	0.0573	0.97451	0.18109	0.39910646420646	NOT
SRSF11	3380	RI	6.4	6.3	6.5	0	0.9318	0.8346	0.1483	0.87232	0.04023	0.147574206566347	DOWN
SRSF11	3381	RI	6.2	6.1	6.3	0	0.9659	0.4422	0.0552	0.99241	0.94753	0.974794435066181	NOT
SRSF11	3382	ES	5:6.1:6.2	4.2	6.3	0	0.9148	0.6833	0.1371	0.96182	0.50063	0.724233569810099	NOT
SRSF11	3387	ES	5:6.1:6.2:6.3:6.4	4.2	6.5	0	0.9943	0.6169	0.1168	0.87394	0.37675	0.619652809126595	NOT
SRSF11	3388	AA	6.1:6.2:6.3:6.4	4.2	6.5	0	0.9943	0.3278	0.0569	0.79656	0.16576	0.377569230442538	NOT
SRSF11	3392	ES	5:6.1:6.2:6.3	4.2	6.5	0	0.9943	0.6947	0.1178	1.37183	0.52449	0.740314602072484	NOT
SRSF11	3393	ES	6.1:6.2:6.3	4.2	6.5	0	0.9943	0.5038	0.0761	1.4809	0.93795	0.970187056395618	NOT
SRSF11	3396	ES	6.3	4.2	6.5	0	0.9943	0.2348	0.0437	2.2979	0.12757	0.318124202548126	NOT
SRSF11	3397	AA	4.1	3.3	4.2	0	1	0.0239	0.0021	1.001	0.09231	0.258759424001673	NOT
ANKRD13C	3399	ES	3	2	4	0	0.9489	0.1981	0.022	0.99522	0.6753	0.837524956325855	NOT
HHLA3	3401	AT	5	NA	NA	0	1	0.0606	0.0131	1.00932	0.02652	0.110082631578947	UP
HHLA3	3402	ES	4	3	5	0	0.9034	0.7514	0.1321	0.81167	0.00856	0.0502597766586381	DOWN
HHLA3	3409	AD	1.2	1.1	3	0	0.7841	0.7659	0.1415	1.16849	0.08834	0.252191749174917	NOT
CTH	3410	ES	5	4	6	0	0.8807	0.1724	0.0254	0.9925	0.39518	0.636747488282658	NOT
CTH	3411	ES	3	2	4	0	0.8182	0.23	0.0275	0.99519	0.5031	0.725994877038153	NOT
PTGER3	3412	AT	2.3	NA	NA	0	0.858	1	0.117	0.56137	3e-05	0.000903876404494382	DOWN
PTGER3	3413	AT	12	NA	NA	0	0.858	0.7651	0.1785	1.38317	0.13546	0.330004533478695	NOT
PTGER3	3415	AT	4	NA	NA	0	0.858	0.8923	0.1348	0.738	0.00507	0.0343573540561031	DOWN
PTGER3	3416	AT	8	NA	NA	0	0.858	1	0.2794	1.7227	0.33586	0.580211441087419	NOT
ZRANB2	3436	ES	10	9	11	0	0.9659	0.5965	0.1126	0.98343	0.67167	0.835835342827983	NOT
FPGT	3450	RI	5.2:5.3	5.1	5.4	0	0.9886	0.1877	0.0285	0.99531	0.81616	0.909104378003203	NOT
FPGT	3451	AA	5.1:5.2	4	5.3	0	0.9886	0.1032	0.0118	1.00157	0.03778	0.141214204070254	UP
FPGT	3453	AD	2.2	2.1	4	0	0.7557	0.4217	0.0773	0.81254	0.12659	0.316852243470149	NOT
CRYZ	3467	ES	8	7	9	0	0.9432	0.2816	0.0462	0.9669	0.00976	0.0551325890035812	DOWN
CRYZ	3468	ES	5	4	6	0	0.9773	0.45	0.0406	0.99716	0.21519	0.443700103806228	NOT
CRYZ	3469	ES	2:3	1	4	0	0.7614	0.2463	0.0618	1.0372	0.09011	0.255260896894147	NOT
CRYZ	3470	ES	3	1	4	0	0.9432	0.1151	0.0204	1.00655	0.22898	0.462322016414427	NOT
CRYZ	3471	ES	2	1	3	0	0.875	0.5258	0.0929	1.08127	0.58487	0.782521158068057	NOT
TYW3	3472	ES	4	3	5	0	0.9659	0.3253	0.0335	0.99021	0.53678	0.750104523424879	NOT
SLC44A5	3480	AT	24	NA	NA	0	0.8693	0.9592	0.1679	1.50185	0.0144	0.0721075630252101	UP
SLC44A5	3481	AT	25	NA	NA	0	0.8693	0.9592	0.1679	0.88605	0.0144	0.0721075630252101	DOWN
ACADM	3483	AT	14	NA	NA	0	0.9659	0.1234	0.0193	0.99316	0.62272	0.806015782742979	NOT
ACADM	3489	ES	6:7	4.2	8	0	0.9716	0.0624	0.0054	0.99946	0.36746	0.611388653846154	NOT
ACADM	3492	ES	6	4.2	7	0	0.9602	0.0637	0.0127	0.99772	0.44321	0.678542743362832	NOT
ACADM	3499	ES	3:4.2:6:7	2.2	8	0	0.9716	0.0142	0.0011	0.99988	0.73701	0.870315731370745	NOT
ACADM	3510	ES	2.2	1	3	0	0.9886	0.3494	0.0608	0.97051	0.14592	0.347153384492548	NOT
RABGGTB	3512	AT	4.2	NA	NA	0	1	0.2902	0.0507	1.39519	0.1635	0.374178757361099	NOT
RABGGTB	3513	AT	11	NA	NA	0	1	0.2902	0.0507	0.97476	0.1635	0.374178757361099	NOT
RABGGTB	3514	ES	5:6	4.1	7	0	0.9886	0.4845	0.0913	1.33519	0.01268	0.0659709351959643	UP
PIGK	3517	AT	11	NA	NA	0	1	0.037	0.0078	1.00238	0.06105	0.196289658273381	NOT
PIGK	3519	ES	3:4	2	5	0	0.9943	0.1558	0.0152	0.99691	0.65551	0.825544836088672	NOT
PIGK	3520	ES	2:3:4	1	5	0	0.9943	0.0812	0.0114	1.00158	0.11184	0.292898681511866	NOT
ZZZ3	3527	ES	6	5	7	0	0.9886	0.1754	0.0281	1.00302	0.07032	0.21592016489179	NOT
USP33	3531	AT	25	NA	NA	0	1	0.1924	0.0254	0.99175	0.32698	0.571687337810523	NOT
USP33	3533	AA	15.1	14	15.2	0	0.9375	0.6176	0.1145	0.85895	0.00087	0.00952594936708861	DOWN
USP33	3534	ES	2	1	3	0	0.9375	0.7709	0.1649	0.98119	0.41638	0.655075740686418	NOT
NEXN	3537	AT	6	NA	NA	0	0.892	0.9147	0.0959	3.66724	0.68431	0.840597189904727	NOT
NEXN	3538	AT	14.3	NA	NA	0	0.892	0.9147	0.0959	0.97235	0.68431	0.840597189904727	NOT
FUBP1	3542	AT	23	NA	NA	0	1	0.224	0.0459	0.66556	0.01176	0.062655354659249	DOWN
FUBP1	3543	AT	21.2	NA	NA	0	1	0.224	0.0459	1.0404	0.01176	0.062655354659249	UP
FUBP1	3544	AA	21.1	20	21.2	0	1	0.2085	0.0411	0.90314	0.76868	0.888225208997673	NOT
FUBP1	3545	AA	6.1	5	6.2	0	0.9716	0.7461	0.0878	0.9538	0.42763	0.665249083367175	NOT
FUBP1	3546	ES	3	2	4	0	0.9659	0.2787	0.0429	0.78071	0.12646	0.316711020827496	NOT
IFI44	3554	AT	7.2	NA	NA	0	0.8977	0.3975	0.0588	0.96256	0.61214	0.799046802297284	NOT
IFI44	3555	AT	9	NA	NA	0	0.8977	0.3975	0.0588	1.00498	0.61214	0.799046802297284	NOT
IFI44	3557	ES	2	1	3	0	0.892	0.548	0.1009	0.99134	0.53015	0.744642619558954	NOT
PRKACB	3584	AP	1	NA	NA	0	0.9205	0.8344	0.1639	1.48694	0.8645	0.930933410971006	NOT
PRKACB	3585	AP	2	NA	NA	0	0.9205	0.8649	0.1704	0.94793	0.7886	0.89968979748128	NOT
PRKACB	3587	AT	17	NA	NA	0	1	0.2926	0.0465	0.99327	0.91602	0.958970730850316	NOT
PRKACB	3588	AT	15.2	NA	NA	0	1	0.2926	0.0465	1.08853	0.91602	0.958970730850316	NOT
PRKACB	3590	ES	10	9	11	0	0.9148	0.0533	0.0076	1.00144	0.0031	0.0243415812591508	UP
RPF1	3603	AT	9	NA	NA	0	0.9659	0.0574	0.0053	1.00023	0.24722	0.483628377097009	NOT
GNG5	3605	ES	2	1.3	3	1	0.8409	0.1004	0.0261	1.01654	0.08846	0.252321107211232	NOT
CTBS	3607	ES	3	2	4	0	0.9659	0.4734	0.0855	0.93528	0.01578	0.0768368803341202	DOWN
CTBS	3608	AD	1.2	1.1	2	0	0.875	0.3206	0.0724	1.68587	0.00481	0.033080315465504	UP
SSX2IP	3612	AT	17	NA	NA	0	1	0.2373	0.0274	0.99746	0.9215	0.961666569371473	NOT
MCOLN3	3645	AT	10.4	NA	NA	0	0.75	0.4323	0.086	0.89657	0.53781	0.750579957322785	NOT
MCOLN3	3646	AT	14	NA	NA	0	0.75	0.4323	0.086	1.01437	0.53781	0.750579957322785	NOT
C1orf52	3654	AT	4	NA	NA	0	0.9886	0.0223	0.0017	0.99986	0.82413	0.909104378003203	NOT
DDAH1	3656	AP	3	NA	NA	0	1	0.3191	0.0624	1.0055	0.29314	0.536080549682875	NOT
DDAH1	3657	AP	1	NA	NA	0	1	0.3191	0.0601	0.90707	0.25925	0.498479044170371	NOT
ZNHIT6	3663	RI	1.2	1.1	1.3	0	0.9943	0.1982	0.0425	1.01599	0.3758	0.618979995086297	NOT
ODF2L	3666	AP	2	NA	NA	0	0.9773	0.2868	0.0406	1.33255	0.49297	0.71799416381511	NOT
ODF2L	3667	AP	1	NA	NA	0	0.9773	0.2868	0.0406	0.99619	0.49297	0.71799416381511	NOT
ODF2L	3668	AT	20.2	NA	NA	0	0.9432	0.9354	0.1266	1.16387	0.00011	0.00216091575091575	UP
ODF2L	3671	AT	3.3	NA	NA	0	0.9432	0.9354	0.1266	0.73022	0.00011	0.00216091575091575	DOWN
ODF2L	3672	AA	20.1	19	20.2	0	1	0.9068	0.1794	0.7894	0.0045	0.0314976507439311	DOWN
ODF2L	3675	ES	15	14	17	0	0.8523	0.8189	0.2004	1.07234	0.3859	0.628086490259149	NOT
SH3GLB1	3686	ES	2	1	3	0	0.9943	0.0924	0.0163	1.0071	0.03642	0.137414140987759	UP
SEP15	3687	ES	5	4	6	0	1	0.1115	0.0181	0.98377	0.00119	0.011818462962963	DOWN
HS2ST1	3689	AP	1	NA	NA	0	0.9773	0.0175	0.0013	0.99989	0.82306	0.909104378003203	NOT
HS2ST1	3691	AT	8	NA	NA	0	1	0.3254	0.0466	1.06336	0.00015	0.00272694915254237	UP
HS2ST1	3692	AT	6.2	NA	NA	0	1	0.3091	0.0454	0.71443	0.00648	0.0410104319093698	DOWN
LMO4	3694	AP	1	NA	NA	0	1	0.4922	0.1022	1.12846	0.00213	0.0182654141349536	UP
LMO4	3695	AP	2	NA	NA	0	1	0.4922	0.1022	0.62111	0.00213	0.0182654141349536	DOWN
PKN2	3698	AT	12.4	NA	NA	0	1	0.5178	0.0642	0.94588	0.69112	0.844877264645544	NOT
PKN2	3699	AT	22	NA	NA	0	1	0.5178	0.0642	1.00411	0.69112	0.844877264645544	NOT
PKN2	3701	ES	10	9	11	0	0.9261	0.1	0.0125	1.00301	0.00023	0.00360458796025716	UP
PKN2	3702	ES	2	1	3	0	0.9148	0.3294	0.0334	0.99368	0.48888	0.714871698113207	NOT
CCBL2	3704	ES	2	1	3	0	0.9261	0.7024	0.1243	0.89416	0.05585	0.184822627421942	NOT
GBP3	3708	ES	8:9	7	10	0	0.9375	0.9084	0.1902	0.93273	0.9906	0.996658374606033	NOT
GBP3	3709	AD	5.2	5.1	6	0	0.8977	0.6017	0.1048	1.62211	0.05429	0.181632732376794	NOT
GBP3	3710	ES	3	2.1	4	0	0.8523	0.9504	0.1265	1.20919	0.14075	0.338372893132509	NOT
GBP2	3714	AT	14.2	NA	NA	0	0.9432	0.7628	0.1519	0.89468	0.59827	0.789525653265095	NOT
GBP2	3715	AT	15	NA	NA	0	0.9432	0.7628	0.1519	1.04098	0.59827	0.789525653265095	NOT
LRRC8C	3725	AT	5	NA	NA	0	0.9943	0.4027	0.0413	0.9939	0.48292	0.711003118651513	NOT
ZNF326	3728	AT	12	NA	NA	0	1	0.4753	0.0892	0.97808	0.38648	0.628458270676692	NOT
ZNF326	3729	AT	4.2	NA	NA	0	1	0.4753	0.0892	1.11373	0.38648	0.628458270676692	NOT
ZNF326	3730	AA	5.1	4.1	5.2	0	0.9886	0.0956	0.0207	1.00135	0.39394	0.63545291446102	NOT
ZNF644	3733	ES	4:5	3	6	0	1	0.5252	0.0984	0.99673	0.46724	0.698478578994314	NOT
TGFBR3	3743	AA	20.1	19	20.2	0	0.8068	0.0514	0.005	0.99927	0.64257	0.816610335023456	NOT
GLMN	3757	ES	14	13	15	0	0.858	0.0562	0.0114	1.00057	0.8899	0.945060194020986	NOT
GLMN	3758	ES	12	11	13	0	0.7841	0.2471	0.0661	0.9961	0.86735	0.932370825816797	NOT
MTF2	3770	ES	11	10	12	0	0.9375	0.3271	0.07	1.06529	0.01333	0.0680197811607992	UP
MTF2	3771	RI	2.2	2.1	2.3	0	0.7955	0.2059	0.041	0.99548	0.7358	0.870315731370745	NOT
MTF2	3772	ES	2.1:2.2:2.3:3	1	4	0	0.9375	0.2882	0.0564	0.97249	0.14447	0.34493482770902	NOT
TMED5	3779	ES	3	2	4.1	0	0.9545	0.3732	0.048	1.10054	0.82753	0.910367874871795	NOT
DR1	3785	RI	1.2	1.1	1.3	0	0.9886	0.0311	0.0032	1.00108	0.0432	0.155240954167783	UP
FNBP1L	3788	RI	16.2	16.1	16.3	0	1	0.7417	0.1097	0.99637	0.93633	0.969146908171537	NOT
BCAR3	3793	AP	11	NA	NA	0	0.8295	0.9767	0.1975	0.81153	0.00034	0.00479342797055731	DOWN
BCAR3	3794	AP	1	NA	NA	0	0.8295	0.4783	0.0657	3.35164	0.65019	0.821778132070136	NOT
BCAR3	3795	AP	8	NA	NA	0	0.8295	0.3146	0.0681	2.41205	0.07337	0.22230695480226	NOT
BCAR3	3796	AP	4	NA	NA	0	0.8295	0.9767	0.1746	4.18064	0.03083	0.122366259621078	UP
DNTTIP2	3797	ES	3	2	4	0	0.9886	0.1972	0.0174	0.99409	0.04379	0.156856645738712	DOWN
ARHGAP29	3806	AT	24.2	NA	NA	0	1	0.1396	0.0205	0.99945	0.50224	0.725551769268056	NOT
ABCD3	3810	AT	10	NA	NA	0	1	0.388	0.062	1.34131	0.1513	0.35595777865474	NOT
ABCD3	3811	AT	25	NA	NA	0	1	0.388	0.062	0.97575	0.1513	0.35595777865474	NOT
ABCD3	3812	ES	12:13:14:15	11	16	0	1	0.0063	5e-04	1.00032	0.00735	0.0450492	UP
ABCD3	3814	ES	3	1	4	0	0.9602	0.1358	0.0218	0.99656	0.25042	0.487800435824798	NOT
ABCD3	3815	ES	2	1	3	0	0.8636	0.3143	0.0607	0.9828	0.51386	0.732511827586207	NOT
F3	3816	ES	5	4	6	0	0.9943	0.1187	0.0272	1.03564	0.00016	0.00285645805592543	UP
SLC44A3	3817	AP	1	NA	NA	0	0.9375	0.726	0.1439	0.75829	0.00011	0.00216091575091575	DOWN
SLC44A3	3818	AP	2	NA	NA	0	0.9375	0.726	0.1439	1.70658	0.00011	0.00216091575091575	UP
SLC44A3	3819	AA	13.1	12	13.2	0	0.9886	0.3462	0.0612	0.97967	0.28746	0.530614710538996	NOT
SLC44A3	3820	AD	5.2	5.1	6	0	0.9943	0.3957	0.07	1.0072	0.32851	0.573482442549313	NOT
SLC44A3	3821	ES	3	1	4	0	0.9886	0.3684	0.0671	0.98699	0.83776	0.916129057773067	NOT
CNN3	3822	AP	1.1	NA	NA	0	0.9716	0.3624	0.0471	1.01928	0.07672	0.22906656274357	NOT
CNN3	3823	AP	2	NA	NA	0	0.9716	0.3624	0.0471	0.60671	0.07672	0.22906656274357	NOT
CNN3	3824	ES	5	4	6	0	1	0.027	0.0032	0.99902	0.15287	0.358032943231441	NOT
CNN3	3825	RI	1.2	1.1	1.3	0	0.9943	0.1444	0.0163	0.99738	0.72179	0.864615160584268	NOT
RWDD3	3826	AT	5	NA	NA	0	0.9602	0.2404	0.0437	0.99708	0.7643	0.885591358078037	NOT
RWDD3	3827	AT	3.3	NA	NA	0	0.9602	0.2404	0.0437	1.02485	0.7643	0.885591358078037	NOT
RWDD3	3828	ES	2	1	3.1	0	0.767	0.8959	0.1794	1.06332	0.59367	0.786530067667687	NOT
DPYD	3836	AT	25	NA	NA	0	0.9602	0.385	0.0783	0.95827	0.11481	0.297912729823882	NOT
DPYD	3837	AT	6	NA	NA	0	0.9602	0.385	0.0783	1.90243	0.11481	0.297912729823882	NOT
SNX7	3840	ES	9	8	10	0	1	0.2287	0.0358	0.98515	0.19016	0.410524418417452	NOT
SNX7	3841	ES	5	4	6	0	0.983	0.0969	0.0088	0.99996	0.1084	0.286857524176041	NOT
SNX7	3842	ES	2	1	3	0	0.9886	0.4135	0.064	0.89484	0.30994	0.553919345595095	NOT
AGL	3853	AP	1	NA	NA	0	0.767	0.2711	0.0569	0.99607	0.33846	0.583537430885946	NOT
SLC35A3	3858	AP	1	NA	NA	0	0.9943	0.633	0.1463	1.23183	0.00445	0.0312455485729248	UP
SLC35A3	3859	AP	2	NA	NA	0	0.9943	0.633	0.1463	0.70425	0.00445	0.0312455485729248	DOWN
SLC35A3	3863	ES	8:9	7	10.1	0	0.983	0.2524	0.0246	0.99697	0.81746	0.909104378003203	NOT
SLC35A3	3864	ES	3	1	4	0	0.9773	0.676	0.1326	0.90254	0.17453	0.389579784400233	NOT
TRMT13	3866	AT	8.2	NA	NA	0	0.9886	0.3076	0.0574	0.87755	0.43367	0.669680150869515	NOT
TRMT13	3868	AT	10	NA	NA	0	0.9886	0.3076	0.0574	1.01218	0.43367	0.669680150869515	NOT
DBT	3874	AT	11	NA	NA	0	1	0.266	0.0357	1.01447	0.00465	0.0322529099844801	UP
RTCA	3876	AT	12	NA	NA	0	1	0.0416	0.0085	1.00078	0.0462	0.162643166601024	UP
RTCA	3878	ES	3	2.1	4	0	0.9886	0.2824	0.0523	1.44998	0.32206	0.566594862878887	NOT
CDC14A	3883	AT	18	NA	NA	0	0.9489	0.2762	0.0388	0.99301	0.04322	0.155292013935415	DOWN
VCAM1	3888	ES	5	4	6	0	0.9205	0.3271	0.0333	1.01299	0.00057	0.00702737931034483	UP
VCAM1	3889	AD	2.2	2.1	3	0	0.8352	0.0251	0.0024	1.00238	0.06385	0.202356429500059	NOT
SLC30A7	3892	AT	11.2	NA	NA	0	1	0.5673	0.1042	0.88327	0.17243	0.386436310071041	NOT
SLC30A7	3893	AT	12	NA	NA	0	1	0.5673	0.1042	1.05018	0.17243	0.386436310071041	NOT
DPH5	3896	AA	8.1	7	8.2	0	0.9602	0.4667	0.0562	0.99555	0.74396	0.871985636856369	NOT
DPH5	3897	ES	7	6.2	8.1	0	0.9943	0.3196	0.0507	0.99692	0.89768	0.949466552281781	NOT
DPH5	3898	AD	1.2	1.1	2	0	0.8807	0.344	0.0641	1.00498	0.82417	0.909104378003203	NOT
RNPC3	3907	AA	15.1	14	15.2	0	0.9943	0.7975	0.1788	1.3363	0.0034	0.0259968634160251	UP
VAV3	3928	AP	18.1	NA	NA	0	0.9205	0.2647	0.0279	0.99968	0.03379	0.13044613446588	DOWN
VAV3	3931	AT	30	NA	NA	0	0.9943	0.1226	0.0144	1.00192	0.04942	0.170115186136072	UP
VAV3	3934	ES	19	18.2	21	0	0.9432	0.3975	0.0658	0.98389	0.53885	0.751447496099844	NOT
SLC25A24	3935	AP	1.1	NA	NA	0	0.9943	0.0373	0.0041	0.99914	0.95012	0.976046276290082	NOT
SLC25A24	3937	AT	11	NA	NA	0	1	0.118	0.0188	0.99372	0.38126	0.62382913361806	NOT
SLC25A24	3939	ES	4	3	5	0	0.9659	0.0063	5e-04	0.99996	0.82198	0.909104378003203	NOT
FAM102B	3940	AT	12	NA	NA	0	1	0.3996	0.0513	1.23043	0.80933	0.909104378003203	NOT
FAM102B	3941	AT	11	NA	NA	0	1	0.3996	0.0513	0.99074	0.80933	0.909104378003203	NOT
HENMT1	3942	AP	1	NA	NA	0	0.9545	0.8173	0.1581	0.66538	0.00347	0.0263219377652051	DOWN
HENMT1	3943	AP	2	NA	NA	0	0.9545	0.8173	0.1581	1.24723	0.00347	0.0263219377652051	UP
HENMT1	3944	ES	9	8	10	0	0.9091	0.181	0.0321	2.13001	0.01573	0.0766769587347755	UP
PRPF38B	3945	AT	8	NA	NA	0	1	0.2078	0.0387	1.01969	0.06616	0.207179773443886	NOT
PRPF38B	3946	AT	6	NA	NA	0	1	0.2078	0.0387	0.80995	0.06616	0.207179773443886	NOT
PRPF38B	3947	ES	2	1	3	0	0.983	0.2972	0.0654	0.89904	0.51959	0.736420401691332	NOT
CLCC1	3975	ES	6.1:6.2:7.1:7.2	5	8	0	0.9489	0.1224	0.0209	0.99898	0.40123	0.641478492219639	NOT
CLCC1	3977	ES	6.1:6.2:7.1:7.2:8:9	5	10	0	0.9659	0.06	0.0049	0.99935	0.57933	0.779230234249599	NOT
CLCC1	3980	AA	6.1	5	6.2	0	0.9432	0.3858	0.0517	0.9957	0.80312	0.907605478759272	NOT
TAF13	3987	AT	5	NA	NA	0	0.9943	0.7458	0.0876	1.12843	0.00321	0.0249062934027778	UP
TAF13	3988	AT	4.2	NA	NA	0	0.9943	0.7458	0.0876	0.86205	0.00321	0.0249062934027778	DOWN
KIAA1324	3996	AA	22.1	21	22.2	0	0.9375	0.2407	0.0495	1.28753	0.19203	0.413099434416366	NOT
KIAA1324	3997	ES	6.2:7:8	6.1	9	0	0.9773	0.2066	0.0367	0.98079	0.37398	0.617618630288846	NOT
KIAA1324	3998	ES	2	1	3	0	0.9318	0.0671	0.0095	0.99752	0.57897	0.779215044669745	NOT
PSRC1	4001	RI	5.2:5.3	5.1	5.4	0	0.7841	0.7868	0.1494	1.71846	0.10027	0.272802358969156	NOT
SORT1	4008	AP	1	NA	NA	0	0.9659	0.1852	0.0308	1.02046	0.07733	0.230221377817253	NOT
SORT1	4010	AA	9.1	8	9.2	0	0.9318	0.5071	0.0918	0.98981	0.94521	0.973688075755829	NOT
PSMA5	4011	ES	2	1	3	0	1	0.0199	0.0047	1.00438	0.00147	0.0138600738396624	UP
CYB561D1	4016	AT	4.3	NA	NA	0	1	0.0348	0.0065	1.00336	0.12435	0.313682525870179	NOT
AMPD2	4043	AP	3	NA	NA	0	0.9943	0.2066	0.0399	0.95197	0.72582	0.866788247082925	NOT
AMPD2	4044	AP	5.1	NA	NA	0	0.9943	0.2826	0.0465	1.44264	0.70924	0.85684532122905	NOT
AMPD2	4047	AP	1	NA	NA	0	0.9943	0.5569	0.089	0.9875	0.79456	0.902958023985083	NOT
AMPD2	4049	ES	2.2	1	4	0	0.8693	1	0.1288	1.26324	0.24785	0.484586055413781	NOT
GSTM4	4050	AT	5.3	NA	NA	0	1	0.4058	0.0643	1.02867	0.09035	0.255562790084388	NOT
GSTM4	4051	AT	6	NA	NA	0	1	0.4058	0.0643	0.86698	0.09035	0.255562790084388	NOT
GSTM4	4054	ES	2.5:3	2.3	4	0	1	0.0207	0.0016	0.99982	0.67939	0.837524956325855	NOT
GSTM2	4057	AT	13	NA	NA	0	0.9943	0.3018	0.0581	1.32329	0.81158	0.909104378003203	NOT
GSTM2	4061	AT	9	NA	NA	0	0.9943	0.312	0.0669	0.97963	0.67584	0.837524956325855	NOT
GSTM2	4062	ES	7	6	9	0	0.8693	0.0326	0.0027	0.9997	0.72151	0.864374330965465	NOT
GSTM1	4064	AT	8	NA	NA	0	0.9886	0.1256	0.0191	0.99553	0.8326	0.913205998200335	NOT
GSTM1	4066	ES	7	6	8	0	0.9205	0.1145	0.0255	1.006	0.05748	0.188712737177133	NOT
GSTM1	4067	ES	6:7	5	8	0	0.9261	0.196	0.0184	0.99615	0.68989	0.84410297029703	NOT
EPS8L3	4080	AA	15.1	14	15.2	0	0.9943	0.2873	0.0399	1.03227	0.02013	0.0909151041666667	UP
EPS8L3	4081	AA	7.1	6	7.2	0	0.9943	0.2725	0.0467	0.87472	0.01101	0.0598850202839757	DOWN
CSF1	4082	AT	10	NA	NA	0	1	0.2036	0.0328	1.01374	0.17043	0.38425967131809	NOT
CSF1	4084	AT	9	NA	NA	0	1	0.2036	0.0328	0.86326	0.17043	0.38425967131809	NOT
CSF1	4085	RI	6.2	6.1	6.3	0	0.9943	0.025	0.0028	0.99957	0.62824	0.808096028630248	NOT
CSF1	4086	AA	6.1:6.2	5	6.3	0	0.9943	0.4251	0.077	0.97063	0.72005	0.863396715556947	NOT
AHCYL1	4088	AP	2.1	NA	NA	0	0.9943	0.2763	0.0554	1.01676	0.68767	0.842849942864979	NOT
AHCYL1	4089	AP	1	NA	NA	0	0.9943	0.2763	0.0554	0.99878	0.68767	0.842849942864979	NOT
STRIP1	4092	AP	2	NA	NA	0	0.9602	0.0728	0.0062	0.99932	0.73541	0.870315731370745	NOT
KCNC4	4096	RI	4.2:4.3	4.1	4.4	0	0.9602	0.3659	0.0804	0.93793	0.00818	0.0486896115427303	DOWN
KCNC4	4097	AA	4.1:4.2	3	4.3	0	0.9773	0.0369	0.0028	0.99977	0.82306	0.909104378003203	NOT
KCNC4	4098	AA	4.1:4.2:4.3	3	4.4	0	0.9886	0.9465	0.1351	1.0056	0.53168	0.745846102945023	NOT
RBM15	4101	AT	1.2	NA	NA	0	0.9659	0.4159	0.0759	0.88866	0.42485	0.662592817261836	NOT
RBM15	4102	AT	3	NA	NA	0	0.9659	0.4159	0.0759	1.02269	0.42485	0.662592817261836	NOT
SLC16A4	4105	ES	6	5	7	0	0.9091	0.4737	0.0857	0.97437	0.24	0.475724423418096	NOT
SLC16A4	4108	ES	3:4	2	5	0	0.75	0.3016	0.071	1.01857	0.80143	0.907110102992698	NOT
LAMTOR5	4113	AP	1.1	NA	NA	0	1	0.0727	0.0142	0.99908	0.77204	0.890275520116919	NOT
LAMTOR5	4114	RI	1.2	1.1	1.3	0	0.8977	0.8392	0.1889	0.92308	0.36596	0.609592334451485	NOT
CD53	4125	ES	5:6	4	7	0	0.9773	0.0404	0.0035	1.00594	0	0	UP
LRIF1	4126	AP	1	NA	NA	0	0.9886	0.0924	0.0132	1.00301	0.90227	0.951897157414329	NOT
LRIF1	4128	AD	2.3	2.2	3	0	0.9886	0.1354	0.0286	1.00923	0.87638	0.937530187888942	NOT
LRIF1	4129	ES	2.2:2.3	1	3	0	0.9716	0.7684	0.1443	1.07988	0.09258	0.259191135936521	NOT
DRAM2	4133	ME	5|6	4	7	0	1	0.0654	0.0127	1.00353	0.11467	0.297765637401994	NOT
DRAM2	4136	AD	1.3	1.2	2	0	0.9943	0.9866	0.2928	0.92284	0.41649	0.65510202663069	NOT
DRAM2	4137	AD	1.2:1.3	1.1	2	0	0.9602	0.5339	0.0658	0.98709	0.8524	0.924715025487499	NOT
CEPT1	4139	AP	2	NA	NA	0	0.767	0.4266	0.0815	1.05024	0.0715	0.218417919799499	NOT
CEPT1	4140	AP	1	NA	NA	0	0.767	0.4266	0.0815	0.83425	0.0715	0.218417919799499	NOT
DENND2D	4141	AP	2	NA	NA	0	0.9545	0.7597	0.1313	0.69996	0.02386	0.102020090851132	DOWN
DENND2D	4142	AP	1	NA	NA	0	0.9545	0.7597	0.1313	1.08793	0.02386	0.102020090851132	UP
OVGP1	4165	ES	7:8	6	9	0	0.8807	0.3114	0.0474	0.99848	0.94052	0.971720883100871	NOT
WDR77	4166	ES	3:4	2	5	0	1	0.0549	0.0047	1.00014	0.84003	0.917419641184377	NOT
ATP5F1	4167	ES	2:3	1	4	0	1	0.0106	0.0014	0.9995	0.84671	0.92145002637987	NOT
ADORA3	4174	AT	3	NA	NA	0	0.9318	0.8058	0.1743	0.82062	0.01527	0.0750623373052246	DOWN
ADORA3	4175	AT	8	NA	NA	0	0.9318	0.8058	0.1743	1.48359	0.01527	0.0750623373052246	UP
RAP1A	4176	AP	3	NA	NA	0	0.9602	0.3038	0.0606	0.51511	0.00187	0.0165710674157303	DOWN
RAP1A	4178	AP	2	NA	NA	0	0.9602	0.3924	0.0687	1.07687	0.00244	0.020262805822236	UP
RAP1A	4179	ES	4	2	5	0	0.9716	0.5167	0.1018	0.84174	0.06481	0.204336290417402	NOT
DDX20	4188	RI	5.10	5.9	5.11	0	0.8636	0.4101	0.0517	1.97176	0.18465	0.40365562841085	NOT
DDX20	4189	RI	5.8	5.7	5.9	0	0.8011	0.7204	0.111	1.51267	0.31148	0.555341502659574	NOT
DDX20	4190	RI	5.6	5.5	5.7	0	0.8466	0.7139	0.0786	1.34657	0.71856	0.862702779269603	NOT
DDX20	4193	ES	3	2	4.2	0	0.9205	0.2137	0.0173	0.99744	0.4353	0.671416134598792	NOT
WNT2B	4198	AP	1	NA	NA	0	0.9318	1	0.2729	1.66752	0.00561	0.0371162472242783	UP
WNT2B	4199	AP	3	NA	NA	0	0.9318	1	0.2729	0.64042	0.00561	0.0371162472242783	DOWN
ST7L	4205	AT	18	NA	NA	0	0.9773	0.5597	0.1257	0.89457	0.01116	0.0605290048543689	DOWN
ST7L	4207	AT	16.2	NA	NA	0	0.9773	0.5597	0.1257	2.08423	0.01116	0.0605290048543689	UP
ST7L	4212	ES	14	13	15	0	0.7614	0.2775	0.0485	0.98186	0.30568	0.54977044600939	NOT
ST7L	4213	ES	7:8	6	9	0	0.8068	0.3025	0.035	0.99166	0.30396	0.54777772812794	NOT
ST7L	4216	AA	4.1	2.2	4.2	0	0.8977	0.311	0.0445	0.98384	0.38784	0.629840697674419	NOT
ST7L	4220	AD	2.3	2.2	4.1	0	0.767	0.1601	0.0358	3.14705	0.04072	0.14878141436163	UP
MOV10	4221	AP	1	NA	NA	0	0.7784	0.6572	0.1402	0.93699	0.3087	0.552459867191671	NOT
MOV10	4222	AP	2.1	NA	NA	0	0.7784	0.6572	0.1402	1.16477	0.3087	0.552459867191671	NOT
MOV10	4225	ES	3:4.1	2.3	4.2	0	0.9773	0.4624	0.0803	1.68583	0.04667	0.163651398327235	UP
RHOC	4231	ES	6.2:7.1	6.1	7.2	0	1	0.017	0.0033	1.0014	0.15684	0.364063763850416	NOT
RHOC	4235	AA	2.1:2.2	1.1	2.3	0	1	0.8919	0.1887	1.84791	7e-05	0.00160157849829352	UP
RHOC	4238	AA	2.2	1.1	2.3	0	1	0.2728	0.0273	1.00198	0.20459	0.429796239717979	NOT
RHOC	4247	ES	2.2:2.3	1.1	3	0	1	0.5041	0.1042	0.79252	3e-05	0.000903876404494382	DOWN
RHOC	4248	ES	2.3	1.1	3	0	1	0.2407	0.0347	0.56166	0.00022	0.00350314726840855	DOWN
RHOC	4249	AA	2.1	1.1	2.2	0	1	0.1751	0.0305	2.64893	6e-05	0.00144945945945946	UP
SLC16A1	4265	AT	5.2	NA	NA	0	1	0.4089	0.0647	0.82137	0.22465	0.455982874120051	NOT
SLC16A1	4266	AT	6	NA	NA	0	1	0.4089	0.0647	1.019	0.22465	0.455982874120051	NOT
MAGI3	4271	AT	23	NA	NA	0	0.9943	0.0739	0.0093	1.00363	0.0057	0.0375186596422445	UP
PHTF1	4277	AT	18	NA	NA	0	0.9432	0.3404	0.0663	1.02948	0.10975	0.289261475329271	NOT
PHTF1	4278	AT	14.2	NA	NA	0	0.9432	0.3404	0.0663	0.66769	0.10975	0.289261475329271	NOT
PHTF1	4279	ES	7	6	8	0	0.7955	0.1743	0.0364	0.99365	0.98149	0.992065101518062	NOT
PHTF1	4281	ES	6	5	7	0	0.7727	0.1336	0.0211	1.00967	0.14381	0.343910206902702	NOT
PHTF1	4282	ES	4	3	5	0	0.8239	0.1492	0.0161	0.99697	0.50474	0.727119539056624	NOT
PTPN22	4286	AT	22	NA	NA	0	0.8182	0.3901	0.077	0.99456	0.34691	0.591279782636329	NOT
PTPN22	4288	AT	21.2	NA	NA	0	0.8182	0.3901	0.077	1.10571	0.34691	0.591279782636329	NOT
PTPN22	4290	ES	9:10:11:12:13:14:15:16:17:18:19:20	8	21.1	0	0.8693	0.0908	0.0073	0.99937	0.81188	0.909104378003203	NOT
BCL2L15	4299	ES	3	2	4	0	1	0.1058	0.0152	1.00729	0.00393	0.028667831882481	UP
BCL2L15	4300	ES	2:3	1	4	0	1	0.2173	0.0242	1.01963	0.00032	0.00460590445517982	UP
AP4B1	4304	AT	5.2	NA	NA	0	1	0.1968	0.0365	1.31606	0.16162	0.371365921165381	NOT
AP4B1	4305	AT	10	NA	NA	0	1	0.1968	0.0365	0.98482	0.16162	0.371365921165381	NOT
AP4B1	4306	ES	3:4	2	5.1	0	1	0.1551	0.0276	0.99521	0.98199	0.992065101518062	NOT
AP4B1	4307	ES	2:3:4	1.3	5.1	0	1	0.1055	0.0185	0.99241	0.13698	0.33264976453541	NOT
HIPK1	4316	AT	19	NA	NA	0	1	0.1733	0.0166	0.99742	0.88834	0.943848050558681	NOT
HIPK1	4317	ES	13	12	14	0	0.9773	0.1367	0.0172	0.99732	0.47433	0.704116416629761	NOT
HIPK1	4318	AD	10.2	10.1	11	0	0.9375	0.1525	0.0261	1.00988	0.02401	0.102504083744627	UP
TRIM33	4324	ES	20	19	21	0	0.7955	0.6286	0.1253	1.00496	0.86189	0.930155767295851	NOT
CSDE1	4333	ES	6	5	7	0	1	0.2916	0.0502	1.01647	0.73002	0.869326152411404	NOT
CSDE1	4335	ES	4	2	5	0	1	0.1314	0.0129	0.99922	0.46784	0.699126705305395	NOT
CSDE1	4339	ES	2	1	4	0	1	0.0498	0.0112	0.99364	0.05581	0.184758660493827	NOT
SIKE1	4342	AD	1.2	1.1	2	0	0.9432	0.3456	0.076	0.68447	0.00801	0.0480080800178811	DOWN
TSPAN2	4345	ES	7	6	8	0	0.7841	0.2603	0.0417	1.01081	0.09774	0.268342182860653	NOT
TSPAN2	4346	ES	4	3	5	0	0.7614	0.1215	0.0182	1.0001	0.00832	0.0492822619836536	UP
SLC22A15	4354	AT	12	NA	NA	0	0.9545	0.462	0.0936	0.99813	0.64646	0.819458490120072	NOT
SLC22A15	4355	AT	6.3	NA	NA	0	0.9545	0.462	0.0936	1.02022	0.64646	0.819458490120072	NOT
ATP1A1	4359	AP	1	NA	NA	0	1	0.0253	0.004	1.00329	0.00053	0.00664420289855072	UP
CD58	4360	AT	5.3	NA	NA	0	0.983	0.6142	0.0856	2.72866	0.00286	0.0228859743360191	UP
CD58	4361	AT	6	NA	NA	0	0.983	0.6395	0.0947	0.9327	0.01227	0.0644758083480306	DOWN
CD58	4362	AT	4.2	NA	NA	0	0.983	0.2611	0.0471	1.04037	0.98703	0.99481826124535	NOT
CD58	4363	AA	5.1	4.1	5.2	0	0.9545	0.2634	0.0505	0.9331	0.64841	0.820841515223035	NOT
CD2	4367	AT	5	NA	NA	0	0.9943	0.0232	0.0032	0.99933	0.51361	0.732483324472327	NOT
GDAP2	4377	AT	14	NA	NA	0	1	0.7081	0.1146	1.17227	0.01351	0.0686638836239575	UP
GDAP2	4378	AT	13.2	NA	NA	0	1	0.7081	0.1146	0.77475	0.01351	0.0686638836239575	DOWN
WARS2	4383	AP	1	NA	NA	0	0.9602	0.1579	0.0263	1.01509	0.05057	0.173029800944239	NOT
WARS2	4385	AA	7.1	6	7.2	0	0.9489	0.2939	0.0675	1.33343	0.1076	0.285474819432077	NOT
PHGDH	4390	AP	1	NA	NA	0	0.9886	0.0111	0.0011	1.00005	0.88252	0.941244682205075	NOT
HMGCS2	4391	ES	3	2	4	0	0.9545	0.0103	0.0011	1.00012	0.02279	0.0989497814119171	UP
REG4	4395	AT	7	NA	NA	0	0.9659	0.0655	0.0109	1.00019	0.2455	0.481959330844132	NOT
REG4	4396	ES	6	5	7	0	0.8807	0.0072	8e-04	0.99989	0.74558	0.873159265405948	NOT
NOTCH2	4398	AP	1	NA	NA	0	0.8011	0.0795	0.0069	1.00009	0.08272	0.241075622214977	NOT
NOTCH2	4401	AT	37	NA	NA	0	1	0.1413	0.0228	1.04422	5e-05	0.00129291224686596	UP
FAM72B	4402	AD	1.2	1.1	2	0	0.8636	0.234	0.0342	0.99062	0.26337	0.50278125	NOT
PDE4DIP	4404	AP	1	NA	NA	0	0.8011	0.3747	0.0499	0.37798	6e-05	0.00144945945945946	DOWN
PDE4DIP	4407	AP	3	NA	NA	0	0.8011	0.9731	0.2188	0.68984	0.005	0.034046470289487	DOWN
PDE4DIP	4408	AP	13.1	NA	NA	0	0.8011	0.9791	0.2307	1.83729	0.00207	0.0179055	UP
PDE4DIP	4410	AT	11.2	NA	NA	0	1	0.3047	0.0677	0.60993	0.04177	0.151585133306266	DOWN
PDE4DIP	4411	AT	29.2	NA	NA	0	1	0.6171	0.1218	0.92525	0.21742	0.44678652003985	NOT
PDE4DIP	4412	AT	30.3	NA	NA	0	1	0.2115	0.0381	2.02352	2e-05	0.000677146464646465	UP
PDE4DIP	4418	AT	52.2	NA	NA	0	1	0.5408	0.0966	1.34818	0.00756	0.0458957210776545	UP
PDE4DIP	4426	AD	13.2	13.1	14	0	1	0.2916	0.0734	0.98488	0.96885	0.985222767941767	NOT
NOTCH2NL	4435	AP	1	NA	NA	0	0.9773	0.0244	0.002	1.001	0.00822	0.0488626246951895	UP
NOTCH2NL	4437	AT	7	NA	NA	0	0.9943	0.755	0.1721	0.96066	0.52871	0.743749798027489	NOT
NOTCH2NL	4438	AT	9	NA	NA	0	0.9943	0.755	0.1721	1.08231	0.52871	0.743749798027489	NOT
NBPF10	4439	AP	1	NA	NA	0	0.9091	0.4134	0.0772	0.93795	0.51709	0.733932013760254	NOT
NBPF10	4441	AP	3.1	NA	NA	0	0.9091	0.4134	0.0772	1.00655	0.51709	0.733932013760254	NOT
NBPF10	4446	ES	85:86:87:88	84	89	0	0.9261	0.8458	0.1057	0.9288	0.24112	0.476836353244838	NOT
NBPF10	4449	ES	79:80	78	81	0	0.8125	0.6308	0.1404	0.94124	0.31311	0.556877671287391	NOT
NBPF10	4452	ES	72:73:74:75:76:77	71	78	0	0.8125	0.5891	0.1558	1.07949	0.1919	0.41292905399984	NOT
NBPF10	5531	ES	17:18	16	19	0	0.9148	0.7076	0.1602	0.80194	0.00451	0.0315511740151318	DOWN
NBPF10	7266	AD	15.2	15.1	16	0	0.8239	0.0149	0.0012	0.99989	0.8065	0.909104378003203	NOT
NBPF10	7267	ES	5:6:7:8:9	4.2	10	0	0.9886	0.3839	0.0736	1.06856	0.00321	0.0249062934027778	UP
NBPF10	7270	ES	3.2:4.1:4.2:5:6:7:8	3.1	9	0	0.9205	0.3625	0.0536	1.02057	0.01859	0.0861100103644844	UP
POLR3GL	7278	ES	4	3	5	0	1	0.1654	0.0316	0.98482	0.24809	0.484772524229396	NOT
RBM8A	7279	AA	3.1	2	3.2	0	1	0.1802	0.0238	1.00967	0.13902	0.336172901073136	NOT
PEX11B	7280	AP	1	NA	NA	0	0.9886	0.1692	0.0232	1.01915	7e-05	0.00160157849829352	UP
PIAS3	7291	AT	14	NA	NA	0	1	0.0968	0.02	0.99881	0.69931	0.850199385654697	NOT
PIAS3	7293	RI	3.2	3.1	3.3	0	0.9659	0.0647	0.0049	0.9996	0.82198	0.909104378003203	NOT
POLR3C	7294	ES	12:13:14	11	15	0	1	0.1622	0.0181	0.99805	0.57138	0.774637479144547	NOT
RNF115	7297	ES	3	2	4	0	0.9148	0.2157	0.0458	0.60048	0.00687	0.0428815293296089	DOWN
GPR89A	7311	ES	8	7.2	9	0	0.9943	0.0474	0.0052	1.00079	0.47017	0.70070095587418	NOT
GPR89A	7312	AA	7.1	6	7.2	0	0.9489	0.5697	0.0923	1.01316	0.63437	0.811459788675285	NOT
GPR89A	7316	ES	4	1	5	0	0.9545	0.2615	0.037	0.98917	0.2271	0.459598981132075	NOT
GPR89A	7317	ES	3	1	4	0	0.8409	0.4553	0.0802	0.54691	0.00619	0.0397568502994012	DOWN
NBPF11	7328	ES	21:22	20.2	23	0	0.9375	0.5325	0.1148	1.01206	0.66171	0.82914736682243	NOT
NBPF11	7336	ES	9:10:11:12:13	8.3	14	0	0.9261	0.4388	0.0646	1.07732	0.00147	0.0138600738396624	UP
NBPF12	7351	ES	67:68:69:70:71:72:73:74:75:76:77:78:79:80:81:82:83:84	66	85	0	0.983	0.9499	0.095	0.97651	0.28023	0.522193707435719	NOT
NBPF12	7354	ES	29:30:31:32:33:34:35:36:37:38:39:40:41:42:43:44:45:46:47:48:49:50:51:52:53:54:55:56	28	57	0	0.9602	0.9158	0.2297	0.85284	0.11843	0.304069365185753	NOT
NBPF12	7359	ES	12.2:13:14:15:16:17.1	12.1	17.2	0	0.9261	0.7746	0.1664	0.84652	0.00325	0.0251004464285714	DOWN
PRKAB2	7364	ES	3	2	4	0	0.8239	0.4538	0.0775	0.98903	0.83132	0.912526667076016	NOT
FMO5	7367	AT	11	NA	NA	0	1	0.5981	0.0827	3.2021	0.00129	0.0125467355821545	UP
FMO5	7368	AT	10	NA	NA	0	1	0.8095	0.1285	0.85596	0.0751	0.225945103208436	NOT
FMO5	7369	AT	9	NA	NA	0	1	0.9456	0.1274	1.02026	0.7566	0.88037444131048	NOT
FMO5	7370	AA	7.1	6	7.2	0	0.8864	0.1615	0.0199	0.99699	0.56245	0.767849340698503	NOT
FMO5	7371	ES	7.1:7.2	6	8	0	0.9489	0.3302	0.0586	0.9791	0.80716	0.909104378003203	NOT
CHD1L	7376	ES	10:11:12	9	13	0	0.9943	0.2283	0.0187	0.99729	0.45606	0.689261141763315	NOT
CHD1L	7377	ES	7	6	8	0	0.9773	0.0816	0.0107	1.00076	0.14404	0.344306703512213	NOT
CHD1L	7378	ES	2:3:4:5	1	6	0	0.9886	0.0945	0.0154	0.99702	0.68499	0.84064104576659	NOT
CHD1L	7379	ES	2:3:4:5:6:7	1	8	0	1	0.1826	0.0198	0.9908	0.06403	0.202766867398748	NOT
ACP6	7383	AT	7	NA	NA	0	1	0.7754	0.1984	0.91824	0.63342	0.810772662402749	NOT
ACP6	7384	AT	11	NA	NA	0	1	0.7754	0.1984	1.0309	0.63342	0.810772662402749	NOT
NBPF15	7397	ES	4:5	3	6	0	0.8068	0.9411	0.1396	1.11523	0.50301	0.72591427533502	NOT
SV2A	7410	AT	12.2	NA	NA	0	0.9943	0.8678	0.2002	1.12114	0.28438	0.526600248515808	NOT
SV2A	7411	AT	13	NA	NA	0	0.9943	0.8678	0.2002	0.93221	0.28438	0.526600248515808	NOT
MTMR11	7412	AP	1	NA	NA	0	0.9773	0.7491	0.1216	1.10354	0.49824	0.722373917274939	NOT
MTMR11	7413	AP	2.1	NA	NA	0	0.9773	0.7491	0.1216	0.97041	0.49824	0.722373917274939	NOT
MTMR11	7414	RI	17.2	17.1	17.3	0	1	0.1211	0.0217	0.98828	0.06136	0.197026511794995	NOT
MTMR11	7415	ES	13	12	14	0	1	0.3395	0.0497	0.99497	0.58012	0.779745253132832	NOT
MTMR11	7416	ES	8:9:10:11:12:13	7	14	0	1	0.0768	0.0102	0.998	0.61099	0.798737170924337	NOT
MTMR11	7417	ES	8:9:10:11:12	7	14	0	0.8466	0.3987	0.0675	0.98311	0.93673	0.969448666538016	NOT
MTMR11	7418	AA	3.1	2.2	3.2	0	0.983	0.4429	0.0628	1.00781	0.17166	0.385677662337662	NOT
VPS45	7421	ES	16	15	17	0	0.9659	1	0.0909	0.99372	0.606	0.79566616070117	NOT
VPS45	7423	ES	5:6	4	7	0	0.983	0.0995	0.0131	0.99922	0.51705	0.733932013760254	NOT
VPS45	7424	AD	1.2	1.1	2	0	0.9602	0.5105	0.0466	1.00098	0.2354	0.470046243205004	NOT
PLEKHO1	7425	AP	1	NA	NA	0	0.767	0.444	0.0673	1.17521	0.91574	0.958902221961887	NOT
PLEKHO1	7426	AP	2	NA	NA	0	0.767	0.444	0.0673	0.99177	0.91574	0.958902221961887	NOT
PLEKHO1	7427	ES	6	5	7	0	0.9943	0.0399	0.0038	1.00121	1e-05	0.000405060422960725	UP
ANP32E	7431	AA	8.1	7	8.2	0	0.9148	0.3895	0.0547	1.01567	0.32627	0.570743691695479	NOT
ANP32E	7432	ES	7	6	8.1	0	0.9886	0.2737	0.0402	0.99009	0.97061	0.986091806850042	NOT
ANP32E	7434	ES	5.1:5.2	4	6	0	0.9716	0.0364	0.0066	0.99851	0.39129	0.633525018113754	NOT
ANP32E	7435	ES	5.1:5.2:6	4	7	0	0.9943	0.0142	0.0014	1.00121	0.57181	0.774676626591231	NOT
ANP32E	7437	ES	4	3	5.1	0	0.9432	0.1388	0.0123	1.00114	0.06634	0.207573757292882	NOT
ANP32E	7438	ES	3:4:5.1	1.3	5.2	0	0.9602	0.053	0.005	1.00074	0.2797	0.521604805619306	NOT
ANP32E	7440	RI	1.2	1.1	1.3	0	0.9886	0.0198	0.0019	0.99969	0.5841	0.782376513486513	NOT
APH1A	7444	RI	6.2	6.1	6.3	0	1	0.3914	0.0661	0.91528	0.00019	0.00319626725219573	DOWN
APH1A	7445	ES	3	2.2	4	0	1	0.0101	0.0016	1.00016	0.27823	0.519803347732181	NOT
APH1A	7446	AA	2.1	1	2.2	0	1	0.0774	0.013	0.99412	0.18907	0.409083443601743	NOT
APH1A	7447	ES	2.1:2.2	1	3	1	0.858	0.1916	0.0324	0.97781	0.05877	0.191437991982507	NOT
APH1A	7448	ES	2.2	1	3	1	0.9489	0.682	0.138	1.09615	0.90069	0.950928600110228	NOT
C1orf54	7454	AP	3.1	NA	NA	0	0.983	0.6717	0.1261	0.33399	7e-05	0.00160157849829352	DOWN
C1orf54	7455	AP	1	NA	NA	0	0.983	0.6717	0.1261	1.35326	7e-05	0.00160157849829352	UP
C1orf54	7456	ES	7	6	8	0	0.8864	0.36	0.0779	0.96947	0.44562	0.681298836877815	NOT
MRPS21	7460	AP	1	NA	NA	0	1	0.6717	0.1091	0.84382	1e-05	0.000405060422960725	DOWN
MRPS21	7461	AP	2.1	NA	NA	0	1	0.6717	0.1091	1.88169	1e-05	0.000405060422960725	UP
PRPF3	7465	AA	10.1	9	10.2	0	0.9489	0.1404	0.0265	1.00717	0.4377	0.673529524847928	NOT
PRPF3	7466	ES	4:5	3	6	0	0.8523	0.3081	0.0658	1.01833	0.40339	0.643572762970014	NOT
PRPF3	7467	ES	5	3	6	0	0.983	0.0988	0.0168	1.00332	0.32512	0.569893148583366	NOT
PRPF3	7468	ES	4	3	5	0	0.9432	0.6111	0.1077	1.00959	0.88131	0.940584736925893	NOT
RPRD2	7470	AT	11.3	NA	NA	0	1	0.0356	0.0061	0.99804	0.50328	0.726108533304638	NOT
RPRD2	7471	RI	11.2	11.1	11.3	0	1	0.2898	0.0546	1.01847	0.08493	0.24546216318172	NOT
RPRD2	7472	ES	4	3.1	5	0	0.7727	1	0.1578	0.81349	2e-05	0.000677146464646465	DOWN
TARS2	7475	ES	8:9	7	10	0	0.9943	0.4592	0.0622	0.98058	0.50378	0.726609770331325	NOT
TARS2	7476	ES	6:7:8:9	5	10	0	0.9943	0.0467	0.006	1.00044	0.55972	0.765759785714286	NOT
TARS2	7477	ES	6:7	5	10	0	0.8295	0.1633	0.0235	1.0018	0.53222	0.746416281380753	NOT
TARS2	7479	ES	5:6	4.2	7	0	0.9886	0.0606	0.0068	0.99979	0.92558	0.963502814633768	NOT
TARS2	7480	ES	4.1:4.2	3.2	5	0	0.9773	0.0469	0.0051	0.99919	0.54368	0.754087787720478	NOT
ECM1	7482	ES	7	6	8	0	1	0.1506	0.0259	1.01867	0.01066	0.0586836173270376	UP
ADAMTSL4	7486	AT	16.2	NA	NA	0	0.9886	0.5025	0.0865	1.45986	0.62217	0.805732084902927	NOT
ADAMTSL4	7487	AT	20	NA	NA	0	0.9886	0.5025	0.0865	0.97141	0.62217	0.805732084902927	NOT
MCL1	7489	ES	2	1	3	0	1	0.078	0.011	1.00056	0.32448	0.569097468768396	NOT
ENSA	7490	AP	1	NA	NA	0	1	0.1852	0.0278	0.98137	0.00879	0.0512399673913043	DOWN
ENSA	7491	AP	2	NA	NA	0	1	0.1852	0.0278	1.48994	0.00879	0.0512399673913043	UP
ENSA	7492	AT	3.4	NA	NA	0	1	0.157	0.027	0.93149	0.19672	0.418908516636226	NOT
ENSA	7493	AT	6	NA	NA	0	1	0.4798	0.0753	1.06941	0.07669	0.22906656274357	NOT
ENSA	7494	AT	5.2	NA	NA	0	1	0.5646	0.0697	0.87491	0.13397	0.327445588369337	NOT
ENSA	7495	AT	7	NA	NA	0	1	0.1961	0.046	0.94803	0.85046	0.92332017085712	NOT
GOLPH3L	7504	ES	3	2	4	0	0.9886	0.1818	0.028	0.98952	0.35051	0.595283149661156	NOT
CTSS	7505	ES	4	3	5	0	1	0.0093	0.0015	0.99979	0.74057	0.870315731370745	NOT
ARNT	7508	AA	21.1	20	21.2	0	0.892	0.1178	0.0189	1.01087	0.0261	0.108777043829655	UP
ARNT	7509	ES	17.2:18:19:20:21.1:21.2:22.1	17.1	22.2	0	1	0.0927	0.0181	1.01025	0.01722	0.0815388133498146	UP
ARNT	7511	ES	16	15	17.1	0	0.9716	0.0594	0.0096	0.99953	0.8625	0.930390911832107	NOT
ARNT	7512	AA	13.1	12	13.2	0	0.9432	0.5248	0.0649	1.00083	0.43478	0.670760671959498	NOT
ARNT	7513	ES	7	6	8	0	0.8352	0.751	0.14	0.844	0.00646	0.0409805772415425	DOWN
SETDB1	7519	AT	9.2	NA	NA	0	1	0.355	0.0574	0.81184	0.18481	0.40365562841085	NOT
SETDB1	7520	AT	22.2	NA	NA	0	1	0.355	0.0574	1.03319	0.18481	0.40365562841085	NOT
SETDB1	7521	AA	22.1	21	22.2	0	0.9943	0.1849	0.0266	0.99104	0.36474	0.608429430793157	NOT
SETDB1	7522	ES	7	6	8	0	0.983	0.1838	0.0259	0.99402	0.23319	0.467289335873301	NOT
SETDB1	7523	AA	3.1	2	3.2	0	0.9148	0.1319	0.0188	0.99785	0.97943	0.990676514180118	NOT
CERS2	7528	AT	11	NA	NA	0	1	0.1141	0.0182	0.98498	0.00533	0.0357578058543908	DOWN
CERS2	7529	AA	4.1	3	4.2	0	0.9943	0.0415	0.0112	1.00555	0.09085	0.256355124697464	NOT
CERS2	7530	AA	2.1	1	2.2	0	0.9943	0.1339	0.0291	1.20537	0.32534	0.569893148583366	NOT
FAM63A	7534	AA	4.1:4.2	2.2	4.3	0	0.983	0.1463	0.0132	0.9998	0.10706	0.28468999404998	NOT
FAM63A	7536	AA	4.1:4.2:4.3	2.2	4.4	0	0.983	0.328	0.0751	1.04612	0.05476	0.182703670523827	NOT
FAM63A	7539	AA	4.1	2.2	4.2	1	0.8636	0.6185	0.1329	1.09528	0.26019	0.499927977214101	NOT
PRUNE	7542	ES	8	7	9	0	0.9943	0.3594	0.0774	0.98816	0.83701	0.915575717957086	NOT
PRUNE	7543	ES	4:5:6	3	7	0	1	0.2054	0.0433	0.99349	0.43108	0.667017322562031	NOT
PRUNE	7544	ES	5:6	3	7	0	0.875	0.4793	0.0927	1.00574	0.33929	0.584332777777778	NOT
PRUNE	7545	ES	4	3	5	0	0.9886	0.6035	0.1168	0.95866	0.37387	0.617491512687854	NOT
PRUNE	7547	ES	3:4:5	1	6	0	0.9943	0.0797	0.0161	0.99571	0.60704	0.795979344743276	NOT
PRUNE	7548	ES	3:5	1	6	0	0.8807	0.2952	0.0399	0.99002	0.54661	0.756313062435501	NOT
CDC42SE1	7556	ES	5	4	6	0	0.9943	0.4345	0.0733	0.71078	0.00135	0.0130592532467532	DOWN
GABPB2	7559	ES	6	5	7	0	0.8239	0.5725	0.1309	0.91674	0.10706	0.28468999404998	NOT
SCNM1	7563	AP	1	NA	NA	0	1	0.2509	0.0412	0.36666	9e-05	0.00192452153110048	DOWN
SCNM1	7564	AP	2.1	NA	NA	0	1	0.2509	0.0412	1.0582	9e-05	0.00192452153110048	UP
SCNM1	7565	AD	2.2	2.1	3	0	0.983	0.5663	0.0787	1.04044	0.70839	0.856312960876228	NOT
LYSMD1	7566	AD	1.2	1.1	2	0	0.9716	0.4951	0.1052	1.00651	0.35378	0.599053466784542	NOT
PIP5K1A	7576	ES	13	12	14	0	0.9943	0.1593	0.0349	0.98192	0.18948	0.409783547060247	NOT
PIP5K1A	7577	ES	13:14	12	15	0	0.9943	0.1631	0.0259	0.99958	0.65635	0.825982037263	NOT
PIP5K1A	7579	ES	10	9	11	0	0.983	0.1258	0.015	0.99726	0.73231	0.870315731370745	NOT
PIP5K1A	7580	ES	3	2.2	4	0	0.8125	0.3716	0.0612	0.40747	0.00059	0.00719129545454546	DOWN
PIP5K1A	7583	AA	2.1	1.1	2.2	0	0.7841	0.5326	0.1014	0.96556	0.8341	0.913995811368559	NOT
PSMD4	7584	AD	7.2	7.1	8	0	1	0.1244	0.0197	1.22707	0.01118	0.0605395193861066	UP
ZNF687	7587	ES	5:6	4	7	0	1	0.0097	7e-04	0.99994	0.82517	0.909104378003203	NOT
ZNF687	7588	ES	2	1	3	0	0.9091	0.9694	0.179	1.25855	0.09	0.254976228209192	NOT
PI4KB	7591	ES	5	4	6	0	0.9886	0.569	0.1182	0.57376	0	0	DOWN
PI4KB	7592	ES	3	2	4	0	0.7898	0.6445	0.1388	1.26935	0.00304	0.0239687150837989	UP
PI4KB	7593	ES	2:3:4:5	1	6	0	0.8239	0.7189	0.115	1.01116	0.5946	0.787095769363677	NOT
PI4KB	7594	ES	2:4:5	1	6	0	0.8182	0.5292	0.0676	0.99869	0.57987	0.779699967412012	NOT
PI4KB	7595	ES	4:5	1	6	0	0.9205	0.5007	0.0768	0.99741	0.56285	0.767993820253293	NOT
PI4KB	7596	ES	2:3:4	1	6	0	0.9773	0.4801	0.0649	1.01522	0.39723	0.638339949086553	NOT
PI4KB	7597	ES	2:4	1	6	0	0.9489	0.4612	0.0585	0.99664	0.52062	0.736931234163851	NOT
PI4KB	7598	ES	4	1	6	0	0.9943	0.2356	0.0321	1.00349	0.51677	0.733728028698507	NOT
PI4KB	7599	ES	2:3	1	4	0	0.9659	0.7502	0.1602	1.20119	0.1336	0.326928636612521	NOT
PI4KB	7600	ES	2	1	4	0	0.9375	0.8585	0.1775	0.94541	0.82435	0.909104378003203	NOT
RFX5	7606	AT	15	NA	NA	0	1	0.0726	0.0129	0.9953	0.30178	0.545666264329063	NOT
RFX5	7608	ES	9	8	11	0	0.9943	0.0615	0.0112	0.99571	0.15999	0.369170626452113	NOT
RFX5	7609	ES	7	6.2	8	0	0.9091	1	0.1256	1.13196	0.88952	0.944914582260429	NOT
RFX5	7610	AA	6.1	5.2	6.2	0	0.892	0.128	0.0195	0.99561	0.68846	0.84327859035264	NOT
RFX5	7611	AD	5.2	5.1	6.1	0	0.9148	0.1325	0.0198	1.00187	0.24841	0.485150338674436	NOT
RFX5	7613	AD	4.2:4.3	4.1	5.1	0	0.8239	0.3887	0.0713	1.02966	0.95955	0.980838381046773	NOT
SELENBP1	7618	ES	6:7	5	8	0	0.8523	0.3979	0.0533	1.01561	0.11636	0.300509814119233	NOT
SELENBP1	7619	ES	7	5	8	0	1	0.0236	0.0022	0.99956	0.2271	0.459598981132075	NOT
SELENBP1	7623	ES	4.1	3	5	0	1	0.0426	0.0086	0.99925	0.96431	0.983352631578947	NOT
SELENBP1	7625	ES	3	2.2	4.1	0	0.9943	0.0286	0.0037	0.99829	0.28309	0.525296405093073	NOT
POGZ	7630	AA	7.1	6	7.2	0	0.8977	0.2836	0.0494	1.01967	0.06042	0.194824711399711	NOT
POGZ	7631	ES	5:6:7.1:7.2:8:9	4	10	0	1	0.0143	0.0011	0.99991	0.82517	0.909104378003203	NOT
POGZ	7633	ES	4:5	3	6	0	0.9545	0.0457	0.0058	1.0075	0.00108	0.0110450800915332	UP
POGZ	7634	ES	3	2	4	0	0.9489	0.5459	0.0969	0.99538	0.62863	0.808096028630248	NOT
TUFT1	7635	ES	6	5	7	0	0.9886	0.1483	0.0224	0.99549	0.98486	0.99354008690418	NOT
TUFT1	7637	ES	3:4	1	5	0	0.9318	0.4947	0.0682	0.98759	0.88076	0.940152836272441	NOT
TUFT1	7638	ES	4	1	5	0	0.8807	0.2234	0.0526	0.98634	0.74003	0.870315731370745	NOT
TUFT1	7640	ES	3	1	4	0	0.8977	1	0.1581	1.01562	0.77515	0.892049579417192	NOT
SNX27	7646	AA	12.1	11	12.2	0	0.9432	0.8204	0.1515	0.95832	0.62268	0.806015782742979	NOT
MRPL9	7650	ES	5	4	6	0	1	0.2	0.03	0.97466	0.00107	0.0109805013394566	DOWN
OAZ3	7651	AP	1	NA	NA	0	0.9602	0.9901	0.1783	1.00475	0.78215	0.895799438346218	NOT
OAZ3	7652	AP	3	NA	NA	0	0.9602	0.9951	0.173	1.4959	0.17725	0.393619772256729	NOT
OAZ3	7653	AP	2	NA	NA	0	0.9602	0.4851	0.0807	0.34421	0.00235	0.0196309190031153	DOWN
OAZ3	7654	ES	5	4.5	6	0	0.7841	0.5263	0.0839	1.03254	0.11598	0.29973050308404	NOT
TDRKH	7657	AP	1	NA	NA	0	0.9943	0.8522	0.1854	1.55832	0.00252	0.0207663798401967	UP
TDRKH	7658	AP	2.1	NA	NA	0	0.9943	0.8522	0.1854	0.70338	0.00252	0.0207663798401967	DOWN
TDRKH	7660	AT	16	NA	NA	0	1	0.2754	0.0371	0.94506	0.57163	0.774676626591231	NOT
TDRKH	7661	AT	17	NA	NA	0	1	0.6257	0.1061	0.88088	0.22957	0.462920706121221	NOT
TDRKH	7662	AT	15.3	NA	NA	0	1	0.5354	0.1052	1.06718	0.11816	0.303579610999329	NOT
TDRKH	7663	RI	15.2	15.1	15.3	0	0.9148	0.6556	0.1537	1.04258	0.54925	0.757063739398612	NOT
TDRKH	7664	ES	6.3:7.1	6.2	7.2	0	0.9318	0.0883	0.0069	0.99934	0.73129	0.86998852484472	NOT
TDRKH	7666	AD	6.3	6.2	7.1	0	0.9034	0.2068	0.0379	1.00709	0.27608	0.517119670298966	NOT
THEM4	7675	AT	2.2	NA	NA	0	1	0.462	0.0725	1.22491	0.3005	0.543993495578208	NOT
THEM4	7676	AT	7	NA	NA	0	1	0.462	0.0725	0.97271	0.3005	0.543993495578208	NOT
THEM4	7677	ES	3	2.1	4	0	0.9318	0.7529	0.1542	0.90657	0.11396	0.296424231254244	NOT
S100A10	7678	AP	1	NA	NA	0	1	0.035	0.0041	1.00051	0.00958	0.0543907897522761	UP
S100A4	7711	AP	2	NA	NA	0	1	0.7379	0.1604	0.79324	0	0	DOWN
S100A4	7713	AP	4	NA	NA	0	1	0.7379	0.1604	5.54982	0	0	UP
S100A4	7714	ES	3	2	5	0	1	0.4199	0.0601	1.06718	0.39003	0.632210267182494	NOT
S100A2	7717	AP	2	NA	NA	0	0.8636	0.933	0.1609	0.17862	0.00087	0.00952594936708861	DOWN
S100A2	7718	AP	4.1	NA	NA	0	0.8636	0.2304	0.0513	0.77821	0.80858	0.909104378003203	NOT
S100A2	7720	AP	3	NA	NA	0	0.8636	1	0.1752	3.57604	0.00093	0.00998316653322658	UP
S100A2	7722	AA	4.2	3	4.3	0	0.7898	0.2705	0.0499	1.1014	0.1189	0.304743864678899	NOT
S100A16	7723	AP	1	NA	NA	0	1	0.2904	0.0322	0.98956	0.21268	0.44047593064566	NOT
S100A16	7726	AD	2.2	2.1	4	0	0.983	0.5474	0.1026	1.0036	0.9896	0.996397000525565	NOT
S100A13	7731	AP	6	NA	NA	0	0.9943	0.8337	0.1725	0.81533	0.04881	0.168751953326457	DOWN
S100A13	7732	AP	1	NA	NA	0	0.9943	0.7057	0.1402	1.37198	0.04255	0.153522369483315	UP
S100A13	7733	AP	4	NA	NA	0	0.9943	0.7626	0.1275	1.51987	0.03499	0.133673863798262	UP
S100A13	7734	AP	7	NA	NA	0	0.9943	0.2774	0.0584	0.44793	0.00255	0.0209235771113831	DOWN
S100A13	7735	ES	5	4	8	0	0.9545	0.109	0.0172	1.00572	0.00999	0.0560070771482333	UP
S100A1	7741	AA	4.1	3	4.2	0	0.7898	0.9327	0.2696	1.73585	0.01232	0.0645866666666667	UP
CHTOP	7742	AP	3.1	NA	NA	0	1	0.3522	0.0659	0.78569	0.10183	0.275870249520154	NOT
CHTOP	7743	AP	1	NA	NA	0	1	0.3522	0.0659	1.04479	0.10183	0.275870249520154	NOT
CHTOP	7746	AT	5	NA	NA	0	1	0.2116	0.0368	1.00473	0.52694	0.742233340337238	NOT
CHTOP	7747	AT	4.5	NA	NA	0	1	0.2116	0.0368	0.9465	0.52694	0.742233340337238	NOT
CHTOP	7748	AD	4.3:4.4	4.2	5	0	0.9886	0.8663	0.2054	1.26655	0.03808	0.142073633708803	UP
CHTOP	7749	ES	4.4	4.2	5	0	1	0.1872	0.0361	1.03603	0.03114	0.123159159292035	UP
CHTOP	7750	RI	4.3	4.2	4.4	0	1	0.5701	0.0741	1.03375	0.81804	0.909104378003203	NOT
CHTOP	7751	AA	4.1	3.2	4.2	0	1	0.6248	0.0777	0.96213	0.57603	0.777756518126888	NOT
ILF2	7754	AT	14	NA	NA	0	1	0.0097	0.002	1.0005	0.47093	0.701243222456686	NOT
INTS3	7756	AP	1.1	NA	NA	0	0.8295	0.1877	0.0295	0.98653	0.05383	0.18065725281602	NOT
INTS3	7758	RI	27.2	27.1	27.3	0	0.9943	0.3457	0.0629	3.40267	2e-05	0.000677146464646465	UP
INTS3	7759	RI	1.2	1.1	1.3	0	0.9943	0.1997	0.0209	1.0109	0.05671	0.186802603782854	NOT
CRTC2	7760	ES	2:3:4:5	1.2	6	0	1	0.0223	0.0025	1.00195	0.15208	0.357001243106014	NOT
CRTC2	7761	ES	1.2:2:3:4:5:6:7:8:9:10:11.1	1.1	11.2	0	1	0.0115	0.0014	0.99976	0.58642	0.782747068193131	NOT
SLC39A1	7764	AP	3	NA	NA	0	1	0.9731	0.0944	0.9475	0.01967	0.0893984830508475	DOWN
SLC39A1	7765	AP	4.1	NA	NA	0	1	0.2935	0.0469	1.40398	0.02368	0.101477212460064	UP
SLC39A1	7766	ES	5	4.3	6	0	1	0.0256	0.0038	0.99899	0.89427	0.947365168095445	NOT
CREB3L4	7768	AP	1.1	NA	NA	0	0.9489	0.7788	0.1976	1.59205	0.00011	0.00216091575091575	UP
CREB3L4	7769	AP	2	NA	NA	0	0.9489	0.7788	0.1976	0.5367	0.00011	0.00216091575091575	DOWN
CREB3L4	7772	RI	6.2	6.1	6.3	0	0.9943	0.7065	0.0899	2.51719	0.00027	0.00403345403899721	UP
CREB3L4	7773	ES	4	3.2	5	0	0.9943	0.0782	0.0157	1.00121	0.913	0.957903396196886	NOT
CREB3L4	7774	AD	3.2	3.1	4	0	0.9318	0.6296	0.0998	1.02867	0.32743	0.572322497066875	NOT
JTB	7776	RI	2.2	2.1	2.3	0	1	0.2826	0.0348	2.1066	1e-05	0.000405060422960725	UP
JTB	7777	RI	1.2	1.1	1.3	0	1	0.0466	0.0087	1.01654	2e-05	0.000677146464646465	UP
RPS27	7780	AT	3	NA	NA	0	1	0.002	3e-04	0.99988	0.41202	0.650973149893943	NOT
TPM3	7785	AP	3.1	NA	NA	0	1	0.0049	7e-04	1.00056	0.01232	0.0645866666666667	UP
TPM3	7789	AT	15	NA	NA	0	1	0.0911	0.0093	0.99929	0.62037	0.804878105950653	NOT
TPM3	7794	ES	6.1:6.2:7:8.1	5.3	8.2	0	1	0.0261	0.0039	1.00138	0.09617	0.265581725025747	NOT
TPM3	7795	ES	5.3:6.1	5.2	6.2	0	1	0.026	0.0031	1.00137	0.04813	0.167328659406197	UP
TPM3	7796	ES	5.1:5.2:5.3	3.2	6.1	0	1	0.0231	0.0037	0.99865	0.44692	0.681939502730997	NOT
TPM3	7797	ES	3.2:5.1	3.1	5.2	0	1	0.0043	7e-04	1.00043	0.02266	0.0986408928571429	UP
C1orf43	7799	AT	7	NA	NA	0	1	0.1684	0.0193	0.99448	0.41699	0.655589570264408	NOT
C1orf43	7800	ES	4	3	5	0	1	0.2837	0.0412	0.96447	0.002	0.0174406504065041	DOWN
C1orf43	7808	ES	2	1	3	0	1	0.4364	0.0778	0.97266	0.4702	0.70070095587418	NOT
UBAP2L	7812	AT	30	NA	NA	0	1	0.2509	0.0347	0.92696	0.3591	0.604111333124216	NOT
UBAP2L	7813	AT	26	NA	NA	0	1	0.5285	0.0976	1.16163	0.0128	0.0663634957463264	UP
UBAP2L	7814	AT	29	NA	NA	0	1	0.4884	0.095	0.82802	0.02861	0.116045552866435	DOWN
UBAP2L	7815	AA	28.1	27	28.2	0	0.9943	0.3281	0.0566	0.97933	0.41611	0.654773173522681	NOT
UBAP2L	7816	AD	6.2	6.1	7	0	0.9943	0.4108	0.0521	1.27583	0.30824	0.552001912933164	NOT
HAX1	7819	AD	2.3	2.2	3.2	0	1	0.0321	0.0054	0.99875	0.63271	0.810380141860909	NOT
HAX1	7822	ES	2.1:2.2:2.3	1	3.2	0	1	0.0107	0.0023	1.00023	0.18498	0.403895342398827	NOT
HAX1	7826	AA	2.1	1	2.2	0	1	0.0706	0.0151	1.01225	0.03225	0.126282673773364	UP
ATP8B2	7832	AT	31	NA	NA	0	1	0.4479	0.0927	0.98268	0.9715	0.986771685606061	NOT
ATP8B2	7833	AT	16	NA	NA	0	1	0.4479	0.0916	1.23991	0.91448	0.958624981431531	NOT
ADAR	7837	AP	2	NA	NA	0	0.9659	1	0.2244	1.00268	0.56001	0.766000211691492	NOT
ADAR	7838	AP	1	NA	NA	0	0.9659	1	0.2244	0.9966	0.56001	0.766000211691492	NOT
PBXIP1	7844	AT	11	NA	NA	0	1	0.0616	0.0104	0.99291	0.01696	0.0807210507632233	DOWN
PBXIP1	7845	AD	6.3:6.4	6.2	7	0	0.983	0.1706	0.017	0.99973	0.01407	0.0709719808126411	DOWN
PBXIP1	7848	ES	2.2:3.1:3.2:4:5.1:5.2:6.2:6.3	2.1	6.4	0	1	0.0022	2e-04	1.00022	5e-05	0.00129291224686596	UP
PBXIP1	7849	ES	2.1:2.2:3.1:3.2:4:5.1	1	5.2	0	1	0.0484	0.0067	1.00238	0.00627	0.0401456661891118	UP
PBXIP1	7851	ES	2.1:2.2:3.1	1	3.2	0	0.9602	0.0125	0.001	0.99992	0.82143	0.909104378003203	NOT
PYGO2	7852	AP	1	NA	NA	0	0.9943	0.3552	0.0506	0.46409	7e-05	0.00160157849829352	DOWN
PYGO2	7853	AP	2	NA	NA	0	0.9943	0.3552	0.0506	1.05513	7e-05	0.00160157849829352	UP
SHC1	7854	AP	1	NA	NA	0	1	0.8862	0.1601	0.88045	0.0643	0.203230139085337	NOT
SHC1	7855	AP	2.1	NA	NA	0	1	0.8862	0.1601	1.32341	0.0643	0.203230139085337	NOT
SHC1	7856	AA	11.1	10	11.2	0	0.9943	0.3995	0.056	0.96314	0.0534	0.179663864491844	NOT
FLAD1	7863	AT	2.3	NA	NA	0	1	0.3561	0.0639	1.16876	0.11518	0.298526164701334	NOT
FLAD1	7864	AT	4.4	NA	NA	0	1	0.1856	0.0501	0.6237	0.03495	0.13361623182207	DOWN
FLAD1	7865	AT	6.3	NA	NA	0	1	0.5349	0.0778	1.01957	0.59803	0.789453770984099	NOT
FLAD1	7867	RI	4.2	4.1	4.3	0	1	0.4517	0.0705	1.82756	0.00469	0.0324380577766314	UP
FLAD1	7868	ES	3	2.2	4.1	0	1	0.187	0.0377	0.97645	0.04901	0.169259760494463	DOWN
FLAD1	7869	AA	2.1	1.3	2.2	0	1	0.9735	0.0829	0.70517	0.00209	0.0180030035335689	DOWN
FLAD1	7874	RI	1.2	1.1	1.3	0	0.9943	0.3633	0.0564	1.1658	0.38023	0.62289300507056	NOT
ZBTB7B	7875	AP	6.1	NA	NA	0	0.7557	0.7335	0.1163	1.63525	0.0599	0.19380049469112	NOT
ZBTB7B	7876	AP	1	NA	NA	0	0.7557	0.6946	0.1381	0.74407	0.00132	0.0127967462039046	DOWN
ZBTB7B	7877	AP	2.1	NA	NA	0	0.7557	0.7792	0.1342	1.232	0.01831	0.0851956706576436	UP
ZBTB7B	7878	ES	5	2.2	6.2	0	0.9375	0.5375	0.1128	0.8313	0.27743	0.51861649355176	NOT
ZBTB7B	7879	ES	3:4	2.2	6.2	0	0.9489	0.5294	0.1091	0.75718	0.03445	0.132213646772578	DOWN
DCST1	7885	AT	17	NA	NA	0	0.8068	0.4031	0.099	2.89173	0.01803	0.0842143267723393	UP
DCST1	7886	AT	18	NA	NA	0	0.8068	0.4031	0.099	0.92542	0.01803	0.0842143267723393	DOWN
ADAM15	7893	AT	24	NA	NA	0	1	0.0823	0.0102	0.99352	0.00777	0.0469685640216411	DOWN
ADAM15	7894	AD	22.2	22.1	23	0	1	0.7394	0.1293	5.45236	0	0	UP
ADAM15	7895	ES	22.1:22.2	21.2	23	0	0.983	0.8513	0.1923	1.33807	0.12718	0.317713033351966	NOT
ADAM15	7896	ES	22.1	21.2	23	0	0.9943	0.5513	0.1184	0.85179	2e-05	0.000677146464646465	DOWN
ADAM15	7897	ES	21.1:21.2	20	22.1	0	1	0.733	0.1377	0.88649	0.06711	0.209469753230125	NOT
ADAM15	7898	ES	21.2	20	22.1	0	1	0.7207	0.1263	0.9394	0.27871	0.520301354079644	NOT
ADAM15	7899	AA	21.1	20	21.2	0	1	0.5353	0.073	0.92596	0.0783	0.232361055776892	NOT
ADAM15	7900	ES	21.1:21.2:22.1:22.2	20	23	0	1	0.5002	0.0792	2.18564	0.02908	0.117277816212964	UP
ADAM15	7901	ES	21.2:22.1:22.2	20	23	0	1	0.4556	0.0825	2.23394	0.00871	0.0509064189189189	UP
ADAM15	7902	ES	22.1:22.2	20	23	0	1	0.2667	0.0434	2.66614	0.00029	0.00427037342119714	UP
ADAM15	7903	ES	21.1:21.2:22.1	20	23	0	1	0.7885	0.1931	0.61495	9e-05	0.00192452153110048	DOWN
ADAM15	7904	ES	21.2:22.1	20	23	0	1	0.7766	0.1886	0.66118	0.00021	0.00339840072420036	DOWN
ADAM15	7905	ES	22.1	20	23	0	1	0.725	0.1448	0.63141	0.00074	0.0084618763326226	DOWN
ADAM15	7906	ES	21.1:21.2	20	23	0	1	0.3442	0.0672	1.15025	0.28298	0.525239206865527	NOT
ADAM15	7907	ES	21.2	20	23	0	1	0.3346	0.0722	1.28724	0.09984	0.271908348567946	NOT
ADAM15	7908	ES	20:21.1	19	21.2	0	1	0.1907	0.0258	0.99646	0.61837	0.803332762463059	NOT
ADAM15	7909	ES	20	19	21.2	0	1	0.1478	0.0226	0.998	0.5959	0.787883166510527	NOT
ADAM15	7910	ES	20:21.1:21.2:22.1:22.2	19	23	0	0.875	0.9814	0.3972	1.01896	0.88731	0.943501374018558	NOT
ADAM15	7911	ES	20:21.2:22.1:22.2	19	23	0	0.8864	0.9796	0.3931	1.03393	0.95202	0.976827745465677	NOT
ADAM15	7913	ES	20:22.1:22.2	19	23	0	0.7955	0.9765	0.405	16.29296	0.01686	0.0803877844950213	UP
ADAM15	7914	ES	20:21.1:21.2:22.1	19	23	0	1	0.9659	0.2793	0.8892	0.32418	0.568906197643979	NOT
ADAM15	7915	ES	20:21.2:22.1	19	23	0	1	0.954	0.2689	0.90221	0.33959	0.58462415575244	NOT
ADAM15	7917	ES	20:22.1	19	23	0	0.9943	0.9748	0.2683	0.90344	0.34554	0.590107594090301	NOT
ADAM15	7918	ES	20:21.1:21.2	19	23	0	0.9261	0.9822	0.361	0.94719	0.43022	0.666573046491481	NOT
ADAM15	7919	ES	20:21.2	19	23	0	0.9489	0.9759	0.3507	0.96211	0.51586	0.733297720767518	NOT
ADAM15	7921	ES	20	19	23	0	1	0.6563	0.1631	0.98524	0.52351	0.739460632638011	NOT
ADAM15	7922	ES	11.3:12	11.2	13.1	0	1	0.0076	6e-04	0.99994	0.67939	0.837524956325855	NOT
ADAM15	7924	ES	5.2:6:7:8:9:10:11.1:11.2:11.3:12:13.1	5.1	13.2	0	1	0.0689	0.0066	1.00352	0.01306	0.0671918457405986	UP
ADAM15	7928	ES	5.1:5.2:6:7:8:9:10:11.1	4	11.2	0	1	0.0136	0.0011	0.99984	0.54871	0.756680825404988	NOT
ADAM15	7930	ES	4	3.2	5.1	0	1	0.0538	0.0101	0.99212	0.00103	0.0106803750966744	DOWN
ADAM15	7931	AA	3.1	1	3.2	0	0.9886	0.1879	0.0362	1.36934	0.4109	0.650039513892986	NOT
EFNA4	7933	AA	4.1	3	4.2	0	1	0.0194	0.0025	0.99906	0.18995	0.410411632028355	NOT
EFNA4	7934	AA	4.1:4.2	3	4.3	0	1	0.2804	0.0524	1.0823	0.00026	0.00390801569506726	UP
EFNA3	7936	AP	1	NA	NA	0	0.9943	0.631	0.1334	0.74494	4e-05	0.0010978505629478	DOWN
EFNA3	7937	AP	2	NA	NA	0	0.9943	0.631	0.1334	1.61323	4e-05	0.0010978505629478	UP
EFNA3	7938	ES	5	4	6	0	0.9943	0.4684	0.0577	0.94882	0.00252	0.0207663798401967	DOWN
EFNA1	7939	ES	3	2	4	0	1	0.2258	0.0433	0.98395	0.36414	0.607958041217857	NOT
SLC50A1	7940	AP	1	NA	NA	0	1	0.2242	0.0324	1.1041	0.69429	0.846641859936335	NOT
SLC50A1	7941	AP	2	NA	NA	0	1	0.2242	0.0324	0.99438	0.69429	0.846641859936335	NOT
SLC50A1	7942	ES	5	4	6	0	1	0.1934	0.0261	0.97634	8e-05	0.00176850783182193	DOWN
SLC50A1	7944	ES	4	3	5	0	1	0.4163	0.067	0.94427	0.01191	0.0632785119873192	DOWN
DPM3	7946	AP	1	NA	NA	0	1	0.1501	0.0238	0.98963	0.15677	0.364042241752533	NOT
DPM3	7947	AA	2.2	1	2.3	0	1	0.3346	0.0503	1.16275	0.0418	0.15163244047619	UP
TRIM46	7951	AT	11	NA	NA	0	0.858	0.9039	0.2588	0.70981	0.04939	0.170115186136072	DOWN
TRIM46	7952	AT	12.2	NA	NA	0	0.858	0.488	0.095	0.77595	0.16676	0.378890815116082	NOT
TRIM46	7953	AT	13	NA	NA	0	0.858	1	0.3031	2.10349	0.03703	0.139128408294802	UP
MUC1	7960	ES	6.1:6.2	5	7	0	1	0.0931	0.0145	0.99706	0.76333	0.885209269990918	NOT
MUC1	7963	ES	5	4.3	6.1	0	0.9943	0.0414	0.0095	0.99398	0.0611	0.196379779455831	NOT
MUC1	7964	ES	4.1:4.2:4.3	3.4	5	0	0.9773	0.0281	0.0029	0.99916	0.17392	0.38854159793385	NOT
MUC1	7965	ES	4.1:4.2:4.3:5:6.1:6.2	3.4	7	0	1	0.0921	0.0087	0.99785	0.56148	0.767046428753375	NOT
MUC1	7976	ES	2.3:3.1:3.2:3.3:3.4:4.1:4.2:4.3:5:6.1	2.2	6.2	0	0.9943	0.0372	0.003	0.99966	0.62824	0.808096028630248	NOT
MUC1	8006	ES	2.3:3.1:3.2:3.3:3.4:4.1:4.2	2.2	4.3	0	0.9943	0.0039	4e-04	0.99992	0.54747	0.756680825404988	NOT
MUC1	8011	ES	2.3:3.1:3.2:3.3:3.4:4.1	2.2	4.2	0	0.9886	0.007	6e-04	0.99992	0.62717	0.808096028630248	NOT
MUC1	8015	ES	2.3:3.1:3.2:3.3	2.2	3.4	0	1	0.0195	0.0025	0.9995	0.84875	0.922621665720772	NOT
MUC1	8018	ES	2.3:3.1	2.2	3.2	0	1	0.0384	0.0062	0.99978	0.54959	0.75731016700925	NOT
MUC1	8019	ES	2.3:3.1:3.2	2.2	3.3	0	1	0.0516	0.007	0.99834	0.60802	0.796835750940814	NOT
MUC1	8021	AA	2.1	1	2.2	0	0.8977	1	0.3525	1.40789	0.13803	0.334557357194505	NOT
THBS3	8027	ES	14	13	15	0	0.9659	0.0955	0.0183	0.99445	0.40396	0.64396809939956	NOT
THBS3	8028	ES	12	11	13	0	0.9432	0.1349	0.0204	0.99914	0.35865	0.603792048593672	NOT
THBS3	8029	AA	10.1	9	10.2	0	0.767	0.6316	0.1118	1.88802	0.00835	0.0493836016762241	UP
THBS3	8031	ES	6	5	7.1	0	0.8409	0.149	0.0208	0.99821	0.46882	0.700059942643947	NOT
THBS3	8032	ES	4	3	5	0	0.7784	0.3638	0.0605	0.98042	0.59177	0.785521140042572	NOT
THBS3	8034	ES	3:4	2.1	5	0	0.8977	0.2188	0.0218	0.9958	0.45782	0.690416128669441	NOT
MTX1	8038	ES	4	3	5	0	1	0.1807	0.0339	0.95831	1e-05	0.000405060422960725	DOWN
GBA	8040	AP	2.1	NA	NA	0	0.9148	0.6489	0.1105	0.95536	0.36438	0.608110396440129	NOT
GBA	8041	AP	1	NA	NA	0	0.9148	0.6489	0.1105	1.21669	0.36438	0.608110396440129	NOT
GBA	8042	ES	5	4	6	0	1	0.0841	0.0143	0.99496	0.47359	0.703524228574594	NOT
GBA	8043	ES	4:5	3	6	0	1	0.0274	0.0041	0.99963	0.21538	0.443955315550773	NOT
FAM189B	8046	ES	6.1:6.2:7:8:9	5	10	0	0.8466	0.6063	0.1409	1.03844	0.96603	0.984310310825702	NOT
FAM189B	8047	ES	6.2:7:8:9	5	10	0	0.9943	0.1399	0.024	1.00224	1	1	NOT
FAM189B	8048	AA	6.1	5	6.2	0	0.9375	0.3524	0.0678	0.80991	0.29104	0.533988203900103	NOT
FAM189B	8049	ES	2	1	3	0	0.9489	0.1411	0.0265	0.98695	0.05255	0.1775615234375	NOT
FAM189B	8050	ES	2:3:4	1	5	0	0.9943	0.5939	0.1168	0.92601	0.11903	0.304880069729678	NOT
FAM189B	8051	ES	3:4	1	5	0	0.8295	0.3609	0.0627	Inf	0.05914	0.192083224321705	NOT
SCAMP3	8052	ES	2	1	3	0	1	0.2458	0.0437	0.95751	0.0018	0.0161266288005346	DOWN
CLK2	8053	AP	1	NA	NA	0	0.9489	0.5117	0.0836	0.70721	0.20953	0.436188723701576	NOT
CLK2	8054	AP	2	NA	NA	0	0.9489	0.5117	0.0836	1.06864	0.20953	0.436188723701576	NOT
CLK2	8055	AA	5.1	4.2	5.2	0	0.9375	0.6203	0.1036	1.01953	0.6399	0.814800676573925	NOT
CLK2	8056	AA	4.1	3	4.2	0	0.983	0.5038	0.0876	1.0459	0.30253	0.546285653198653	NOT
FDPS	8058	ES	2	1.2	3.1	1	0.8068	0.8214	0.1713	1.12234	0.34836	0.59287086824067	NOT
FDPS	8059	ES	2:3.1	1.2	3.2	1	0.8864	0.644	0.1557	1.27978	0.08055	0.236940352128126	NOT
FDPS	8060	AA	3.1	1.2	3.2	1	0.8523	0.6537	0.1224	1.21806	0.14319	0.343039386223533	NOT
FDPS	8068	ES	1.2:2	1.1	3.1	1	0.9943	0.3093	0.0653	1.88773	0.0334	0.12933155234657	UP
FDPS	8069	ES	2	1.1	3.1	1	0.9943	0.4557	0.0799	0.98502	0.62287	0.806015782742979	NOT
FDPS	8070	AD	1.2	1.1	3.1	1	0.8636	0.3431	0.0564	1.84601	0.00023	0.00360458796025716	UP
FDPS	8071	ES	1.2:2:3.1	1.1	3.2	0	0.9943	0.2963	0.0594	2.42426	0.00431	0.0304941029023747	UP
FDPS	8072	ES	2:3.1	1.1	3.2	0	0.9943	0.4339	0.0762	1.15853	0.39433	0.635906864513801	NOT
FDPS	8073	ES	1.2:3.1	1.1	3.2	1	0.8636	0.3311	0.0634	2.22457	6e-05	0.00144945945945946	UP
FDPS	8074	AA	3.1	1.1	3.2	1	0.9943	0.4764	0.0878	1.10738	0.0503	0.172347878865321	NOT
FDPS	8075	AD	1.2	1.1	3.2	1	0.9773	0.3191	0.0625	1.69137	5e-05	0.00129291224686596	UP
RUSC1	8077	AP	1	NA	NA	0	0.9091	0.814	0.1883	0.44588	0.00026	0.00390801569506726	DOWN
RUSC1	8078	AP	3.1	NA	NA	0	0.9091	0.814	0.1883	1.53355	0.00026	0.00390801569506726	UP
RUSC1	8079	AA	8.1	7	8.2	0	1	0.2171	0.0379	0.98542	0.30956	0.553481767569009	NOT
RUSC1	8080	RI	3.3	3.2	3.4	0	0.9886	0.7019	0.1275	0.89252	0.02655	0.11019010215137	DOWN
RUSC1	8081	RI	3.2:3.3	3.1	3.4	0	0.9773	0.6584	0.1463	1.01149	0.79602	0.903771542891015	NOT
RUSC1	8082	AD	3.2	3.1	3.4	0	0.7898	0.6045	0.1123	1.02169	0.75365	0.878237571161618	NOT
MSTO1	8089	AT	14	NA	NA	0	1	0.3074	0.049	1.02567	0.32346	0.568237676886792	NOT
MSTO1	8090	AT	18.3	NA	NA	0	1	0.3074	0.049	0.89493	0.32346	0.568237676886792	NOT
MSTO1	8091	RI	18.2	18.1	18.3	0	0.858	0.6393	0.1323	1.21733	0.13352	0.326882023189994	NOT
MSTO1	8092	AD	13.2	13.1	14	0	1	0.4245	0.0736	1.03079	0.1442	0.344406051834699	NOT
MSTO1	8093	ES	4.2:5	4.1	6	0	0.9943	0.1874	0.0325	1.01263	0.09818	0.269136853404212	NOT
MSTO1	8094	ES	4.1:4.2	3	5	0	0.9773	0.0782	0.01	1.00174	0.67824	0.837524956325855	NOT
YY1AP1	8095	AP	3.1	NA	NA	0	0.9489	0.7647	0.1131	1.18299	0.14053	0.338268577199282	NOT
YY1AP1	8097	AP	1	NA	NA	0	0.9489	0.3577	0.0606	1.14814	0.8536	0.92550348334142	NOT
YY1AP1	8098	AP	2	NA	NA	0	0.9489	0.7911	0.1264	0.92944	0.14053	0.338268577199282	NOT
YY1AP1	8101	RI	13.2	13.1	13.3	0	0.9886	0.3169	0.0556	0.43158	0	0	DOWN
YY1AP1	8104	AA	12.1	11	12.2	0	0.9659	0.5357	0.0957	1.24454	3e-05	0.000903876404494382	UP
YY1AP1	8105	ES	11	10.2	12.1	0	0.9602	0.0651	0.0076	1.00171	0.11242	0.293900974943941	NOT
YY1AP1	8106	AA	10.1	9	10.2	0	0.9943	0.0951	0.0215	0.99974	0.37575	0.618978759675636	NOT
YY1AP1	8107	ES	9	8	10.1	0	0.9943	0.1121	0.0195	0.99327	0.59548	0.787883166510527	NOT
YY1AP1	8113	ES	4.1	3.2	6	0	0.9886	0.2782	0.0423	1.01358	0.04238	0.15307377424569	UP
YY1AP1	8114	ES	3.2	2	4.1	0	0.9489	0.3597	0.0818	0.96476	0.31368	0.557484703075292	NOT
DAP3	8116	AP	2.1	NA	NA	0	0.8125	0.6291	0.1205	1.0632	0.53955	0.751586142857143	NOT
DAP3	8117	AP	1	NA	NA	0	0.8125	0.6291	0.1205	0.95859	0.53955	0.751586142857143	NOT
DAP3	8119	AT	14	NA	NA	0	1	0.0231	0.0045	0.99777	0.0758	0.227433926373503	NOT
DAP3	8121	ES	5.1	4	6	0	1	0.0742	0.0139	0.99625	0.4318	0.667823105317799	NOT
DAP3	8122	ES	4	3	5.1	0	1	0.1213	0.0183	0.98622	0.01029	0.0570449348769899	DOWN
DAP3	8123	AD	2.3	2.2	3	0	1	0.9087	0.1141	0.80812	0.006	0.0388623188405797	DOWN
GON4L	8126	AT	33	NA	NA	0	1	0.2304	0.0387	1.00917	0.30202	0.545768369272237	NOT
GON4L	8127	AT	22.2	NA	NA	0	1	0.2304	0.0387	0.92896	0.30202	0.545768369272237	NOT
SYT11	8129	ES	2	1	3	0	0.9489	0.2124	0.0202	0.99587	0.41683	0.655559909090909	NOT
RIT1	8130	AP	1	NA	NA	0	0.9432	0.1912	0.0255	1.00358	0.04193	0.151898534179951	UP
RIT1	8133	ES	3	1	4	0	0.9886	0.1844	0.0319	1.00614	0.1495	0.353046455306033	NOT
KIAA0907	8136	RI	13.2	13.1	13.3	0	0.9943	0.8124	0.1576	1.21505	0.05749	0.188712737177133	NOT
KIAA0907	8137	AA	10.1	9	10.2	0	1	0.3051	0.0616	0.98313	0.60914	0.79694253243586	NOT
ARHGEF2	8138	AP	6	NA	NA	0	0.892	0.6746	0.1154	1.06757	0.05377	0.180523669713284	NOT
ARHGEF2	8139	AP	1	NA	NA	0	0.892	0.6012	0.1065	0.96395	0.52273	0.738687756231227	NOT
ARHGEF2	8140	AP	7	NA	NA	0	0.892	0.2296	0.0536	0.50515	0.0017	0.0155052721088435	DOWN
ARHGEF2	8142	AA	14.1	13	14.2	0	0.9205	0.6529	0.1045	0.98162	0.74885	0.874731768088165	NOT
SSR2	8150	AD	4.3	4.2	7	0	0.9432	0.1912	0.0277	1.02896	0.1917	0.412654371036365	NOT
SSR2	8153	ES	5:7	4.1	8	0	1	0.0034	4e-04	1.00004	0.33413	0.578714127209392	NOT
SSR2	8154	ES	4.2:4.3:7	4.1	8	0	0.9886	0.2338	0.0377	1.01978	0.19809	0.420656596452328	NOT
SSR2	8161	ES	4.1:5	2	7	0	1	0.0068	0.0013	0.99927	0.08557	0.246514777610657	NOT
SSR2	8163	ES	4.1:4.2:4.3	2	7	0	0.9716	0.4723	0.0869	0.99274	0.89039	0.945205138707507	NOT
LAMTOR2	8170	ES	3	2	4.2	0	1	0.0386	0.0076	0.99952	1	1	NOT
RAB25	8171	ES	2	1	3	1	0.983	0.2935	0.0481	0.9647	0.05858	0.190958266472161	NOT
LMNA	8178	AT	19.3	NA	NA	0	1	0.588	0.1239	0.84261	0.01852	0.0858896229678312	DOWN
LMNA	8179	AT	17.2	NA	NA	0	1	0.588	0.1239	1.1961	0.01852	0.0858896229678312	UP
LMNA	8182	RI	19.2	19.1	19.3	0	1	0.014	0.0016	1.0008	0.00158	0.0146398410504492	UP
LMNA	8183	AD	18.2	18.1	19.1	0	1	0.0385	0.0085	1.00687	0.01616	0.0780213179690313	UP
LMNA	8184	ES	17.1	16	18.1	0	1	0.0273	0.0059	1.00017	0.56146	0.767046428753375	NOT
SEMA4A	8191	ES	6	5	7	0	0.7784	0.2099	0.0409	0.98179	0.21659	0.445627319113021	NOT
SLC25A44	8193	RI	2.2	2.1	2.3	0	0.9773	0.1003	0.0159	1.00257	0.3448	0.58939325556193	NOT
PMF1	8194	AT	12	NA	NA	0	1	0.1893	0.0315	0.40423	1e-05	0.000405060422960725	DOWN
PMF1	8195	AT	9	NA	NA	0	1	0.1893	0.0315	1.07748	1e-05	0.000405060422960725	UP
PMF1	8197	ES	8.1:8.2	7	10	0	0.9318	0.1567	0.0237	0.99659	0.9026	0.95201476754248	NOT
PMF1	8199	AA	8.1	7	8.2	0	1	0.1496	0.0406	1.00123	0.79999	0.906206989270024	NOT
SMG5	8216	ES	10:11:12:13:14:15:16:17:18:19:20:21:22.1	9	22.2	0	1	0.0595	0.0129	0.99141	0.01446	0.0722730475302889	DOWN
TMEM79	8219	AD	3.2	3.1	4	0	0.9943	0.2214	0.0399	0.9932	0.42813	0.665564123818909	NOT
C1orf85	8221	AT	6.3	NA	NA	0	1	0.4563	0.1168	1.09255	0.08329	0.242157795728071	NOT
C1orf85	8222	AT	7	NA	NA	0	1	0.4563	0.1168	0.73652	0.08329	0.242157795728071	NOT
C1orf85	8225	AA	5.1	4	5.2	0	0.9886	0.2203	0.0302	1.41403	0.11836	0.304002638636146	NOT
C1orf85	8233	ES	2.1	1	3.1	0	0.9943	0.3292	0.0569	1.01504	0.13335	0.326639422725612	NOT
CCT3	8234	ES	5:6	4	7	0	1	0.0252	0.0034	0.99992	0.81028	0.909104378003203	NOT
CCT3	8238	ES	4	1	5	0	1	0.0045	4e-04	0.99992	0.45625	0.689261141763315	NOT
CCT3	8239	ES	3	1	4	0	1	0.8967	0.096	0.78321	0.02685	0.110937249614792	DOWN
MEF2D	8271	AP	1	NA	NA	0	0.983	0.206	0.0202	0.99808	0.53955	0.751586142857143	NOT
MEF2D	8275	ES	10	9	11	0	0.9659	0.5754	0.0821	0.46205	0.00068	0.00794864864864865	DOWN
MEF2D	8276	ES	7	5	8	0	1	0.0076	8e-04	0.99991	0.74088	0.870315731370745	NOT
MEF2D	8277	ME	5|6	4	7	0	0.9943	0.2693	0.0228	0.99699	0.68813	0.843091435555353	NOT
MEF2D	8280	ES	5	4	7	0	0.9943	0.091	0.0139	1.008	0.00113	0.0113656976744186	UP
IQGAP3	8282	RI	38.2	38.1	38.3	0	1	0.1212	0.0138	0.99452	0.08733	0.250296259484878	NOT
IQGAP3	8283	ES	2	1	3	0	0.8409	0.1388	0.0212	1.00161	0.77849	0.894208523579047	NOT
APOA1BP	8287	AT	6	NA	NA	0	1	0.0844	0.012	0.99675	0.36077	0.605780569818409	NOT
APOA1BP	8288	AA	5.1	4	5.2	0	1	0.0281	0.0032	0.99888	0.41463	0.653479690255084	NOT
GPATCH4	8295	AD	5.2:5.3:5.4	5.1	6	0	0.9773	0.1919	0.0325	0.6155	0.01438	0.0720612408895534	DOWN
GPATCH4	8298	ES	3	2.2	4	0	0.9943	0.1278	0.015	0.99635	0.45587	0.689261141763315	NOT
GPATCH4	8299	AA	2.1	1	2.2	0	0.983	0.2324	0.0243	1	0.96868	0.985209968900519	NOT
ISG20L2	8306	RI	1.2	1.1	1.3	0	0.9943	0.5632	0.1071	1.22036	6e-05	0.00144945945945946	UP
RRNAD1	8311	ES	5	4	6	0	1	0.3944	0.0808	1.04019	0.11816	0.303579610999329	NOT
RRNAD1	8312	ES	3	2.3	4	0	0.9773	0.0824	0.0107	0.9986	0.87113	0.934374038	NOT
RRNAD1	8313	RI	2.2	2.1	2.3	0	0.9886	0.7208	0.1113	0.98663	0.80089	0.9068347513089	NOT
RRNAD1	8314	AA	2.1:2.2	1	2.3	0	0.9773	0.301	0.0532	0.99319	0.94432	0.97313480650244	NOT
RRNAD1	8315	ES	2.1	1	2.3	0	0.9886	0.1347	0.0199	0.99792	0.94192	0.972091480968326	NOT
MRPL24	8316	AD	1.2	1.1	2	0	1	0.4049	0.0679	1.13626	0.00106	0.0108945573016481	UP
HDGF	8317	AP	1.1	NA	NA	0	1	0.2025	0.0412	0.61134	7e-05	0.00160157849829352	DOWN
HDGF	8318	AP	2	NA	NA	0	1	0.2025	0.0419	1.06478	1e-04	0.00205478927203065	UP
HDGF	8322	RI	8.2	8.1	8.3	0	1	0.0057	5e-04	0.99994	0.62929	0.808096028630248	NOT
HDGF	8323	AD	1.2	1.1	4	0	0.8125	0.6007	0.0958	1.13184	0.79086	0.900620499426678	NOT
PRCC	8324	ES	4	3	5	0	1	0.0725	0.015	0.99664	0.83573	0.914884668299653	NOT
ARHGEF11	8336	AP	1	NA	NA	0	0.9886	0.1158	0.0145	0.99656	0.99659	0.999350685622478	NOT
ARHGEF11	8338	ES	39	38	40	1	0.983	0.8056	0.1568	0.52699	0.002	0.0174406504065041	DOWN
ARHGEF11	8339	ES	8	7	9	0	0.8864	0.6633	0.1226	1.01913	0.68798	0.842998706817766	NOT
ETV3	8340	AT	5	NA	NA	0	1	0.2504	0.0284	0.99078	0.3985	0.639324786120251	NOT
FCRL5	8342	AT	5	NA	NA	0	0.8068	0.6551	0.0986	0.33117	0.00254	0.0208670649509804	DOWN
FCRL5	8343	AT	10.2	NA	NA	0	0.8068	0.7831	0.0842	0.73837	0.02281	0.0989885337433242	DOWN
FCRL5	8344	AT	12.2	NA	NA	0	0.8068	0.8261	0.1596	1.30943	0.0099	0.0557078115183246	UP
FCRL5	8345	AT	19	NA	NA	0	0.8068	0.8974	0.1357	1.07704	0.96502	0.983729758601026	NOT
KIRREL	8367	ES	4:5	3	6	0	0.8693	0.0204	0.0016	0.99986	0.81188	0.909104378003203	NOT
IFI16	8395	ES	9	8	10	0	0.9375	0.866	0.1223	0.88273	0.06038	0.194789424927815	NOT
IFI16	8397	ES	8:9	7	10	0	0.9375	0.8073	0.1488	0.88471	0.05039	0.172568052362708	NOT
IFI16	8398	ES	9	7	10	0	0.9375	0.5951	0.1063	0.93285	0.11233	0.293722959531936	NOT
IFI16	8399	ES	8	7	10	0	0.9716	0.6842	0.1103	0.94831	0.1981	0.420656596452328	NOT
IFI16	8400	ES	8	7	9	0	0.9091	0.8797	0.1269	0.92572	0.20576	0.431556855690262	NOT
IFI16	8401	ES	4	3	5	0	0.9886	0.0441	0.0042	0.99918	0.42747	0.665038758992806	NOT
DUSP23	8409	AP	2.1	NA	NA	0	0.9886	0.566	0.0971	1.07998	0.16742	0.379875385005923	NOT
DUSP23	8410	AP	1.1	NA	NA	0	0.9886	0.566	0.0971	0.91457	0.16742	0.379875385005923	NOT
DUSP23	8411	AD	1.2	1.1	2.2	0	0.8977	0.3398	0.063	1.10533	0.61213	0.799046802297284	NOT
SLAMF8	8418	ES	2	1	3	0	0.8864	0.3037	0.0496	1.02331	0.0652	0.20517061238855	NOT
TAGLN2	8421	AP	1	NA	NA	0	1	0.0358	0.0055	1.00536	0.0267	0.110607214583655	UP
IGSF9	8424	AA	9.1	8	9.2	0	0.8125	0.4444	0.0901	1.08052	0.00862	0.0505235628415301	UP
IGSF8	8426	AA	7.1	6	7.2	0	1	0.159	0.0303	0.96597	0.65231	0.823317804866569	NOT
PEA15	8434	AD	4.2	4.1	5	0	1	0.5122	0.0384	0.99938	0.34079	0.5858625368637	NOT
DCAF8	8436	AP	1	NA	NA	0	0.8693	0.6719	0.1832	0.65199	6e-05	0.00144945945945946	DOWN
DCAF8	8438	AP	7.1	NA	NA	0	0.8693	0.6719	0.1832	1.47031	6e-05	0.00144945945945946	UP
DCAF8	8439	AT	10.2	NA	NA	0	1	0.1931	0.0327	1.27537	0.09096	0.256449626747976	NOT
DCAF8	8440	AT	21	NA	NA	0	1	0.1931	0.0327	0.98105	0.09096	0.256449626747976	NOT
DCAF8	8441	ES	18	17	19	0	1	0.5441	0.1118	1.80931	0.00121	0.0119551031687546	UP
DCAF8	8442	ES	15	14	16	0	0.9943	0.1245	0.0268	0.98067	0.01593	0.0772586272381986	DOWN
DCAF8	8444	ES	7.3:8.1	7.2	8.2	0	0.9432	0.2243	0.0226	1.01303	0.00167	0.0152940744535519	UP
DCAF8	8446	AD	7.3	7.2	8.1	0	0.9545	0.558	0.1112	1.22333	0.00017	0.00296780598958333	UP
DCAF8	8447	ES	7.2:7.3:8.1:8.2	7.1	9	1	0.75	0.5454	0.1014	1.08699	0.12905	0.320024403550952	NOT
DCAF8	8452	AD	7.2:7.3	7.1	8.1	0	0.9773	0.6385	0.1293	1.16578	0.0091	0.0524203007518797	UP
DCAF8	8453	AD	7.2	7.1	8.1	0	0.75	0.7862	0.1549	0.97092	0.78978	0.900040403739906	NOT
PEX19	8454	AP	1	NA	NA	0	0.9659	0.0547	0.0089	0.99875	0.84741	0.92161336591499	NOT
PEX19	8456	ES	5	4	6	0	0.9943	0.0505	0.0048	1.00047	0.05179	0.175758193091231	NOT
PEX19	8457	ES	3	1	4	0	0.9943	0.1756	0.0318	1.07478	1e-05	0.000405060422960725	UP
NCSTN	8463	ES	7	6	8	0	1	0.0308	0.0046	0.99933	0.77681	0.892925246484911	NOT
NCSTN	8464	ES	7:8:9	6	10	0	1	0.03	0.0052	1.00177	0.10019	0.272639573820396	NOT
CD48	8482	AT	4	NA	NA	0	0.9886	0.0598	0.0101	0.99475	0.16691	0.379103138234796	NOT
SLAMF7	8485	ES	4:5	3	6	0	0.8011	0.2035	0.0231	1.00474	0.00036	0.00499399896533885	UP
SLAMF7	8490	ES	3:4:5	2	6	0	0.8295	0.0702	0.0069	0.99892	0.59316	0.786530067667687	NOT
SLAMF7	8495	ES	3:4	2	5	0	0.7955	0.023	0.0027	1.00029	0.0844	0.244356897668394	NOT
SLAMF7	8499	ES	2	1	3	0	0.8125	0.4365	0.0918	1.02575	0.05349	0.179898952715415	NOT
F11R	8516	AP	1	NA	NA	0	0.9148	0.9235	0.1976	0.90331	0.51255	0.732077780441035	NOT
F11R	8517	AP	4.1	NA	NA	0	0.9148	0.9235	0.1976	1.1857	0.51255	0.732077780441035	NOT
F11R	8521	ES	7	6	8	0	1	0.0078	0.0014	1.00074	0.0632	0.201056827618935	NOT
TSTD1	8524	AP	1	NA	NA	0	1	0.1003	0.0205	0.98312	0.00486	0.0333131134969325	DOWN
TSTD1	8525	RI	3.2	3.1	3.3	0	1	0.2138	0.0343	0.70438	0.00076	0.00865	DOWN
TSTD1	8526	ES	2.2:2.3	1	3.1	0	0.9659	0.9169	0.198	0.52221	3e-05	0.000903876404494382	DOWN
TSTD1	8527	ES	2.3	1	3.1	0	1	0.3741	0.0725	0.91714	1e-05	0.000405060422960725	DOWN
TSTD1	8528	AA	2.2	1	2.3	0	0.9943	0.1562	0.0289	1.09108	0.89007	0.945060194020986	NOT
USF1	8529	AP	1	NA	NA	0	0.9943	0.086	0.0139	0.99928	0.50453	0.726934176024932	NOT
USF1	8532	AD	7.2	7.1	8	0	1	0.0101	9e-04	0.9999	0.74088	0.870315731370745	NOT
USF1	8533	AD	5.2	5.1	6	0	0.9943	0.4586	0.0886	0.98452	0.99744	0.999350685622478	NOT
ARHGAP30	8546	ES	1.2:3:4:5:6	1.1	7	0	0.75	0.0452	0.005	1.00357	0.00562	0.0371640690505549	UP
PVRL4	8550	AP	1	NA	NA	0	0.9148	0.343	0.0434	0.9882	0.28345	0.525818868903494	NOT
PVRL4	8552	ES	8	7	9	0	0.8125	0.8811	0.1622	0.81383	0.06976	0.214766291618829	NOT
NIT1	8555	AT	8	NA	NA	0	1	0.3759	0.0507	1.02002	0.6943	0.846641859936335	NOT
NIT1	8556	AT	7	NA	NA	0	1	0.3759	0.0507	0.99315	0.6943	0.846641859936335	NOT
NIT1	8557	AD	1.2	1.1	2	0	0.9091	0.352	0.0555	1.22915	0.61986	0.80445	NOT
DEDD	8558	AP	2	NA	NA	0	0.983	0.4861	0.0997	0.75597	0.07877	0.233600702278257	NOT
DEDD	8560	AP	1	NA	NA	0	0.983	0.4861	0.0997	1.05639	0.07877	0.233600702278257	NOT
DEDD	8562	AA	3.1	1	3.2	0	0.9148	0.128	0.0273	1.00421	0.21717	0.446512310228493	NOT
DEDD	8563	ES	3.1:3.2	1	4	0	0.983	0.2426	0.0494	0.99771	0.85421	0.925929385964912	NOT
USP21	8565	AA	13.1	12	13.2	0	0.9943	0.117	0.0114	0.99869	0.80182	0.907283454299941	NOT
USP21	8566	ES	2	1	3	0	0.9886	0.776	0.1491	1.2096	0.00802	0.0480465370866845	UP
PPOX	8567	AT	14	NA	NA	0	1	0.4768	0.0985	0.94771	0.47413	0.703975412513843	NOT
PPOX	8568	AT	13	NA	NA	0	1	0.4768	0.0985	1.01274	0.47413	0.703975412513843	NOT
PPOX	8570	ES	9	8	10	0	1	0.1687	0.0266	0.987	0.09017	0.255322972544879	NOT
PPOX	8571	ES	4:5:6:7	3	8	0	0.9943	0.1684	0.0324	0.9799	0.01501	0.0741239686924494	DOWN
PPOX	8572	ES	4:5:6:7:8:9:10	3	11	0	1	0.1227	0.0273	1.00757	0.12838	0.31931265188758	NOT
PPOX	8577	ES	4:5:6:7:8:9	3	10	0	1	0.1195	0.0148	0.99887	0.86926	0.933264209641256	NOT
PPOX	8581	ES	3:4:5:6:7:8:9:10	2	11	0	1	0.0758	0.0184	1.0126	0.07524	0.226183923766816	NOT
PPOX	8587	AD	1.2	1.1	2	0	0.9148	0.4607	0.0948	1.02888	0.21309	0.441031826952763	NOT
B4GALT3	8588	AA	3.1	2.2	3.2	0	0.9943	0.4982	0.0953	1.29587	0.00605	0.0390823295591424	UP
B4GALT3	8589	AA	2.1	1	2.2	0	1	0.1108	0.0256	0.99566	0.82172	0.909104378003203	NOT
ADAMTS4	8590	AT	8	NA	NA	0	1	0.4037	0.0555	1.04004	0.13788	0.334260211554109	NOT
ADAMTS4	8591	AT	2.4	NA	NA	0	1	0.4037	0.0555	0.449	0.13788	0.334260211554109	NOT
NDUFS2	8595	AT	10.2	NA	NA	0	1	0.2718	0.0545	0.90206	0.49007	0.715558238497141	NOT
NDUFS2	8596	AT	14.3	NA	NA	0	1	0.2718	0.0545	1.01064	0.49007	0.715558238497141	NOT
NDUFS2	8597	RI	14.2	14.1	14.3	0	1	0.2827	0.051	3.73275	0	0	UP
NDUFS2	8598	ES	3	2	4	0	1	0.0584	0.0092	0.99599	0.27738	0.51861649355176	NOT
FCER1G	8599	AT	5	NA	NA	0	1	0.2945	0.047	0.99294	0.39488	0.636455322474004	NOT
FCER1G	8600	AT	6	NA	NA	0	1	0.2945	0.047	1.26196	0.39488	0.636455322474004	NOT
TOMM40L	8618	ES	5	4	6	0	0.9659	0.1673	0.0325	1.0157	0.00313	0.024455405011655	UP
SDHC	8660	ES	6	5	7	0	1	0.1314	0.0168	0.98216	6e-05	0.00144945945945946	DOWN
SDHC	8663	ES	3	2	5	0	0.9943	0.1051	0.0174	0.98595	0.00229	0.019237578320802	DOWN
SDHC	8665	ES	2:3	1	5	0	1	0.0486	0.0095	0.99326	0.01313	0.0674478289977047	DOWN
SDHC	8666	ES	2	1	5	0	0.858	0.7078	0.1288	0.99126	0.88694	0.943278829221861	NOT
DUSP12	8732	ES	4	3.2	5	0	0.9545	0.011	8e-04	0.99993	0.82088	0.909104378003203	NOT
DUSP12	8733	AA	3.1	1.2	3.2	0	0.9489	0.7117	0.1244	0.9251	0.4202	0.658189211448598	NOT
OLFML2B	8734	AP	1	NA	NA	0	0.9545	0.228	0.0413	0.99728	0.77689	0.892940649378483	NOT
OLFML2B	8735	AP	7.1	NA	NA	0	0.9545	0.228	0.0413	1.10605	0.77689	0.892940649378483	NOT
NOS1AP	8737	AP	10.1	NA	NA	0	0.7955	0.62	0.0926	1.67162	0.13975	0.337202123447904	NOT
NOS1AP	8738	AP	1	NA	NA	0	0.7955	0.62	0.0926	0.95817	0.13975	0.337202123447904	NOT
UHMK1	8746	ES	8	7	9	0	0.9034	0.1878	0.0214	0.99758	0.534	0.747856583276754	NOT
UAP1	8749	AA	9.1	8	9.2	0	0.9943	0.405	0.0538	0.99768	0.73091	0.869827478476968	NOT
UAP1	8750	ES	9.1:9.2	8	10	0	1	0.507	0.0705	1.03097	0.06247	0.199515608623154	NOT
UAP1	8751	ES	9.2	8	10	0	0.9773	1	0.1528	1.10653	0.05604	0.185314169441361	NOT
HSD17B7	8753	AT	10	NA	NA	0	1	0.1915	0.0357	0.99565	0.99235	0.997259125660533	NOT
HSD17B7	8757	ES	7	6	8	0	0.9773	0.08	0.0185	1.0044	0.32094	0.565106448223784	NOT
HSD17B7	8758	AA	5.1	4	5.2	0	0.9489	0.4028	0.0805	0.95911	0.22204	0.452982547169811	NOT
HSD17B7	8759	ES	3	2.1	4	0	0.8864	0.2638	0.0478	0.80601	0.32564	0.569976279373368	NOT
RGS5	8773	ES	4:5	2	6.1	0	1	0.0476	0.0038	1.00024	0.00106	0.0108945573016481	UP
NUF2	8776	ES	11	10	12	0	0.9432	0.2052	0.0283	0.99873	0.37305	0.616728467940814	NOT
NUF2	8777	AA	9.1	8	9.2	0	0.8295	0.0201	0.0024	0.99959	0.59316	0.786530067667687	NOT
NUF2	8778	AD	1.2	1.1	2	0	0.8977	0.6802	0.1084	1.08273	0.40133	0.641529892697467	NOT
PBX1	8787	AT	13.2	NA	NA	0	1	0.3522	0.0416	0.98669	0.39522	0.636773676620802	NOT
PBX1	8789	AA	13.1	12	13.2	0	1	0.0662	0.0062	0.99909	0.62929	0.808096028630248	NOT
PBX1	8790	ES	11	10	12	0	0.9432	0.8064	0.1448	0.98451	0.84662	0.92138947603393	NOT
PBX1	8791	ES	10:11	9	12	0	0.9318	0.1966	0.0172	0.99831	0.20857	0.435237708171206	NOT
PBX1	8792	ES	10	9	12	0	0.8352	0.0802	0.0088	0.99935	0.1598	0.368922686181662	NOT
MGST3	8798	AP	1.1	NA	NA	0	1	0.0858	0.0167	1.00263	0.24157	0.477459980098769	NOT
MGST3	8800	AT	9	NA	NA	0	1	0.0197	0.0037	0.99925	0.98961	0.996397000525565	NOT
ALDH9A1	8804	AP	1	NA	NA	0	1	0.1251	0.0222	0.99755	0.43088	0.666947495527728	NOT
TMCO1	8805	AP	4.1	NA	NA	0	1	0.1988	0.0447	0.95762	0.00068	0.00794864864864865	DOWN
TMCO1	8806	AP	1	NA	NA	0	1	0.1988	0.0447	2.81065	0.00068	0.00794864864864865	UP
TMCO1	8810	AD	4.2	4.1	5	0	1	0.1074	0.0173	0.99401	0.24219	0.478035698513175	NOT
UCK2	8811	AP	1	NA	NA	0	1	0.1807	0.0249	0.99057	0.21957	0.449757050645482	NOT
UCK2	8814	ES	4.3	3	5	0	1	0.0504	0.0088	0.99798	0.71246	0.859109769313787	NOT
POGK	8823	RI	6.2	6.1	6.3	0	1	0.9083	0.1122	0.93848	0.19342	0.414924584	NOT
POGK	8824	ES	4	3	5	0	0.9659	0.1406	0.0181	1.00135	0.73495	0.870315731370745	NOT
POGK	8825	ES	4:5	3	6.1	0	1	0.3911	0.0482	0.99096	0.9513	0.976461267794275	NOT
POU2F1	8863	AA	20.1	19	20.2	0	0.8409	0.2429	0.0255	0.99439	0.3848	0.626916094537943	NOT
MPZL1	8871	ES	5	4	6	0	1	0.276	0.0471	0.99408	0.89829	0.949833167067545	NOT
MPZL1	8872	ES	3	2	4	0	1	0.0153	0.002	0.99992	0.92852	0.965209048098911	NOT
MPZL1	8873	ES	3:4:5	2	6	0	1	0.1337	0.0176	0.99247	0.12232	0.310430702252508	NOT
MPZL1	8875	ES	3:4	2	6	0	0.9545	0.6279	0.1116	0.99083	0.37056	0.614696343952985	NOT
MPC2	8877	AP	2.1	NA	NA	0	1	0.0459	0.0105	1.00851	0.03611	0.136686850649351	UP
DCAF6	8880	AT	23	NA	NA	0	1	0.1013	0.0109	0.99683	0.38803	0.629996636594817	NOT
DCAF6	8883	ES	12	10	13.1	0	0.8409	0.5558	0.0971	1.69849	0.02304	0.0996380760554302	UP
DCAF6	8884	ES	11	10	13.1	0	0.8068	0.4068	0.0902	0.40232	0.00404	0.0291294971766604	DOWN
DCAF6	8885	ES	12:13.1	10	14	0	0.9261	0.5762	0.1082	1.71386	0.06681	0.208727735057672	NOT
DCAF6	8886	ES	11:13.1	10	14	0	0.8807	0.4716	0.0824	0.38546	0.0016	0.0147842866988284	DOWN
DCAF6	8887	ES	13.1	10	14	0	0.9716	0.5911	0.1102	0.98954	0.77965	0.894743651846463	NOT
DCAF6	8888	ES	3	2	4	0	0.9602	0.1499	0.0169	0.99508	0.42644	0.664168473020851	NOT
TIPRL	8901	AT	8	NA	NA	0	1	0.5765	0.085	0.99433	0.81681	0.909104378003203	NOT
TIPRL	8902	AT	5	NA	NA	0	1	0.5765	0.085	1.05726	0.81681	0.909104378003203	NOT
SFT2D2	8905	ES	4	3	5	0	0.9659	0.1077	0.0119	1.00105	0.07018	0.215564341351661	NOT
ATP1B1	8907	AP	2.1	NA	NA	0	1	0.0651	0.0089	0.99824	0.63027	0.808529400086112	NOT
BLZF1	8915	AT	3.2	NA	NA	0	0.9773	0.2623	0.0364	1.51287	0.31948	0.563720221096269	NOT
BLZF1	8916	AT	7.2	NA	NA	0	0.9773	0.4013	0.0666	0.99957	0.83414	0.914002292415822	NOT
BLZF1	8917	AT	8	NA	NA	0	0.9773	0.3343	0.0574	0.90133	0.24946	0.486598523314178	NOT
SLC19A2	8922	ES	2	1	3	0	1	0.3272	0.0347	1.01026	0.13112	0.323249315068493	NOT
SELP	8929	AT	17	NA	NA	0	0.8011	0.3754	0.0675	0.80431	0.12151	0.308871992605934	NOT
SELP	8930	AT	18	NA	NA	0	0.8011	0.3754	0.0675	1.01229	0.12151	0.308871992605934	NOT
C1orf112	8955	AT	26	NA	NA	0	0.9773	0.2302	0.0371	0.99695	0.53525	0.748688562040369	NOT
C1orf112	8956	ES	14	13	15.1	0	0.9773	0.1503	0.0177	1.00217	0.48161	0.710318038827476	NOT
C1orf112	8957	ES	4	3.2	5	0	0.7784	0.2009	0.0472	0.9981	0.85569	0.926704567666895	NOT
SCYL3	8960	ES	12	11	13	0	0.8239	0.5722	0.0931	1.15089	0.37579	0.618979995086297	NOT
KIFAP3	8962	AP	1	NA	NA	0	0.8977	0.0327	0.0047	1.00065	0.38282	0.625285880489736	NOT
KIFAP3	8965	ES	3	1	4	0	0.9318	0.2421	0.0304	0.99542	0.48185	0.710441950294166	NOT
GORAB	8967	AT	5	NA	NA	0	1	0.0562	0.0081	0.9978	0.67881	0.837524956325855	NOT
PRRX1	8968	AT	5	NA	NA	0	1	0.2807	0.0405	0.97243	0.0195	0.0888517417162277	DOWN
PRRX1	8969	AT	3.2	NA	NA	0	1	0.2807	0.0405	1.3307	0.01967	0.0893984830508475	UP
PRRC2C	8988	ES	34	33	35	0	0.983	0.5051	0.0967	1.30542	0.09652	0.266191895505502	NOT
PRRC2C	8990	ES	23:24	22	25	0	0.9886	0.0548	0.0071	1.00516	0.47194	0.70226998501748	NOT
VAMP4	8994	RI	8.2	8.1	8.3	0	0.9659	0.5602	0.1431	0.93039	0.22272	0.453713955785155	NOT
METTL13	8996	ES	2.2:3.1	2.1	3.2	0	0.9943	0.0493	0.0112	0.9961	0.53945	0.751586142857143	NOT
METTL13	8997	RI	1.2	1.1	1.3	0	1	0.3562	0.0549	0.96059	0.01229	0.0645429592636114	DOWN
METTL13	8998	AD	1.2:1.3	1.1	2.1	0	1	0.4339	0.0719	0.94447	0.00665	0.0418198287992495	DOWN
DNM3	9000	AT	16	NA	NA	0	0.8636	0.7134	0.1729	2.13039	0.22911	0.462480024841915	NOT
DNM3	9002	AT	23	NA	NA	0	0.8636	0.7134	0.1737	0.89292	0.12191	0.309679340721796	NOT
KLHL20	9022	ES	3	2	4	0	0.9943	0.1279	0.0218	0.99673	0.6022	0.792319968599745	NOT
DARS2	9026	ES	15	14	16	0	1	0.1443	0.0189	1.0154	0.00643	0.0408192353219697	UP
ZBTB37	9030	AT	5.2	NA	NA	0	0.9943	0.5165	0.0677	1.81887	0.82867	0.911136052566836	NOT
ZBTB37	9031	AT	6	NA	NA	0	0.9943	0.5165	0.0677	0.99057	0.82867	0.911136052566836	NOT
CACYBP	9040	AP	2	NA	NA	0	1	0.1529	0.0226	1.01445	0.01269	0.065984554973822	UP
CACYBP	9043	AD	4.2	4.1	5	0	0.9943	0.011	0.0024	1.00082	0.18628	0.40567678063835	NOT
MRPS14	9044	AD	1.2	1.1	2	0	1	0.2251	0.0363	1.1618	0.44314	0.678489622587644	NOT
KIAA0040	9045	AP	1	NA	NA	0	0.858	0.4913	0.089	0.51947	0.00204	0.0176802197802198	DOWN
KIAA0040	9046	AP	2	NA	NA	0	0.858	0.4913	0.089	1.12089	0.00204	0.0176802197802198	UP
KIAA0040	9047	ES	3	2	4	0	0.8523	0.5023	0.0919	0.98797	0.7977	0.904950945551466	NOT
RFWD2	9049	AP	1	NA	NA	0	1	0.0681	0.009	1.00364	0.00639	0.0407485969084423	UP
RFWD2	9054	ES	9	8	10	0	0.9659	0.6283	0.1072	0.8646	0.00016	0.00285645805592543	DOWN
RFWD2	9057	AD	6.2	6.1	7	0	0.9602	0.4866	0.0726	1.0325	0.13209	0.324804525447043	NOT
RFWD2	9060	ES	4	3	6.1	0	0.9886	0.1291	0.0191	0.9998	0.54197	0.75289818681034	NOT
SEC16B	9071	AT	28	NA	NA	0	0.983	0.0687	0.0125	0.99449	0.04825	0.167528648193707	DOWN
RASAL2	9074	AP	4	NA	NA	0	0.9489	0.5022	0.1071	0.242	0.00045	0.00591217540421362	DOWN
RASAL2	9075	AP	1	NA	NA	0	0.9489	0.5022	0.1071	1.16803	0.00045	0.00591217540421362	UP
RALGPS2	9094	ES	15	14	16	0	0.8352	0.5068	0.094	1.18304	2e-04	0.00330233990147783	UP
TOR3A	9097	AT	6	NA	NA	0	1	0.0138	0.0024	0.99978	0.45563	0.689261141763315	NOT
TOR3A	9099	ES	3	2.2	4	1	0.8068	0.3525	0.0371	0.98311	0.19024	0.410566245472837	NOT
TOR3A	9100	AA	2.1	1	2.2	0	0.9943	0.5476	0.051	0.97684	0.70209	0.852316152836253	NOT
ABL2	9103	AT	14.3	NA	NA	0	1	0.2947	0.0514	0.98247	0.77595	0.892503201389485	NOT
ABL2	9104	AT	12	NA	NA	0	1	0.2947	0.0514	1.72856	0.77595	0.892503201389485	NOT
SOAT1	9109	ES	3	2	4	0	0.8011	0.0651	0.0125	1.00002	0.66505	0.831660147360567	NOT
SOAT1	9111	ES	2	1	3	0	0.8466	0.0898	0.0107	0.99777	0.41357	0.652307484853832	NOT
[truncated: 24,822 more rows]
